# Supplementary material for: Genotype-Specific Growth and Proteomic Responses of Maize Toward Salt Stress
Source: Front Plant Sci. 2018 May 30;9:661. doi: 10.3389/fpls.2018.00661 (PMC5989331; doi:10.3389/fpls.2018.00661)
Supplement: Supplementary file 3 [file Table_1.XLSX]

## Sheet: Supplementary Table S1.1
List of all proteins found in four maize genotypes at the fourth week after sowing
Protein	Annotation	Number of identified peptides	Best ion score
A0A075T3E7	Pyrabactin resistance-like protein	6	117.41
A0A096PII0	Uncharacterized protein	5	76.76
A0A096PJC5	Uncharacterized protein	7	98.87
A0A096PJN2	Uncharacterized protein	4	44.28
A0A096PJN3	Uncharacterized protein	3	40.4
A0A096PLH9	Uncharacterized protein	8	57.67
A0A096PLW5	Uncharacterized protein	7	101.82
A0A096PMM2	Uncharacterized protein	1	28.93
A0A096PNV5	Uncharacterized protein	43	112.33
A0A096PPZ7	Uncharacterized protein	3	98.92
A0A096PQ28	Uncharacterized protein	2	14.52
A0A096PQJ8	Uncharacterized protein	6	75.07
A0A096PQR0	Uncharacterized protein	2	21.56
A0A096PQS4	Uncharacterized protein	2	26.98
A0A096PQU4	Uncharacterized protein	3	48.65
A0A096PR13	Uncharacterized protein	4	77.34
A0A096PRG4	Uncharacterized protein	17	70.43
A0A096PSR5	Uncharacterized protein	13	62.87
A0A096PTL9	Uncharacterized protein	12	92.69
A0A096PU33	Uncharacterized protein	1	27.89
A0A096PU41	Uncharacterized protein	7	60.52
A0A096PUN1	Uncharacterized protein	2	2.3
A0A096PV29	Uncharacterized protein	2	91.58
A0A096PVE7	Uncharacterized protein	3	34.43
A0A096PVG9	Uncharacterized protein	3	28.78
A0A096PW86	Uncharacterized protein	7	41.8
A0A096PX16	Uncharacterized protein	7	40.42
A0A096PXW1	Uncharacterized protein	3	92.68
A0A096PXZ0	Uncharacterized protein	2	37.71
A0A096PYB4	Uncharacterized protein	1	34.88
A0A096PYV1	Uncharacterized protein	5	28.46
A0A096PYV5	Uncharacterized protein	2	47.51
A0A096PZ84	Uncharacterized protein	4	29.87
A0A096PZA7	Uncharacterized protein	5	115.84
A0A096PZG1	Uncharacterized protein	1	31.52
A0A096PZT8	Uncharacterized protein	6	122.45
A0A096Q027	Uncharacterized protein	1	28.23
A0A096Q0H4	Uncharacterized protein	2	69.17
A0A096Q0P9	Uncharacterized protein	3	44.29
A0A096Q0T1	Uncharacterized protein	1	45.12
A0A096Q155	Uncharacterized protein	1	67.1
A0A096Q1Q2	Uncharacterized protein	2	56.85
A0A096Q1T0	Uncharacterized protein	1	40.75
A0A096Q1Z5	Uncharacterized protein	4	57.62
A0A096Q240	Uncharacterized protein	4	42.63
A0A096Q2C3	Uncharacterized protein	24	89.55
A0A096Q2E3	Uncharacterized protein	6	68.52
A0A096Q3K5	Uncharacterized protein	1	28.01
A0A096Q4N0	Uncharacterized protein	6	56.42
A0A096Q4Q2	Uncharacterized protein	24	76.44
A0A096Q5Z9	Uncharacterized protein	2	72.81
A0A096Q6B7	Uncharacterized protein	1	27.1
A0A096Q701	Uncharacterized protein	1	58.15
A0A096Q770	Uncharacterized protein	1	55.53
A0A096Q783	Uncharacterized protein	15	108.65
A0A096Q7L4	Uncharacterized protein	9	65.95
A0A096Q7W9	Uncharacterized protein	9	38.53
A0A096Q8J4	Uncharacterized protein	4	43.25
A0A096Q8Q2	Uncharacterized protein	2	56.12
A0A096Q8R5	Uncharacterized protein	4	71.68
A0A096Q8T5	Uncharacterized protein	2	35.28
A0A096Q9D6	Uncharacterized protein	2	62.32
A0A096Q9F9	Uncharacterized protein	4	66.17
A0A096Q9I4	Uncharacterized protein	2	64.65
A0A096Q9I5	Uncharacterized protein	2	67.44
A0A096Q9X1	Uncharacterized protein	1	27.21
A0A096QA11	Uncharacterized protein	9	84.5
A0A096QA17	Uncharacterized protein	6	76.91
A0A096QAF4	Uncharacterized protein	6	46.15
A0A096QAP5	Uncharacterized protein	4	51.37
A0A096QAW4	Uncharacterized protein	2	34.95
A0A096QB84	Uncharacterized protein	3	70.18
A0A096QB86	Uncharacterized protein	3	82.17
A0A096QBH5	Uncharacterized protein	6	55.69
A0A096QC57	Uncharacterized protein	1	32.98
A0A096QCL2	Uncharacterized protein	4	67.81
A0A096QCN9	Uncharacterized protein	3	41.69
A0A096QCP1	Uncharacterized protein	5	67.3
A0A096QCV9	Uncharacterized protein	3	29.67
A0A096QCW0	Uncharacterized protein	3	107.19
A0A096QCX3	Uncharacterized protein	2	55.67
A0A096QDJ2	Uncharacterized protein	5	62.24
A0A096QDZ2	Uncharacterized protein	2	31.89
A0A096QE21	Uncharacterized protein	11	68.92
A0A096QE36	Uncharacterized protein	1	64.83
A0A096QEM9	Uncharacterized protein	4	66.46
A0A096QEY4	Uncharacterized protein	3	63.25
A0A096QF11	Uncharacterized protein	17	87.95
A0A096QFM0	Uncharacterized protein	6	71.84
A0A096QG13	Uncharacterized protein	4	53.89
A0A096QG19	Uncharacterized protein	3	30.4
A0A096QG39	Uncharacterized protein	2	34.73
A0A096QGZ6	Uncharacterized protein	5	110.2
A0A096QH03	Uncharacterized protein	15	62.65
A0A096QHC2	Uncharacterized protein	10	86.42
A0A096QHE8	Uncharacterized protein	4	29.94
A0A096QHG4	Uncharacterized protein	9	103.56
A0A096QHH6	Uncharacterized protein	10	66.44
A0A096QHM6	Uncharacterized protein	1	25.11
A0A096QHZ1	Uncharacterized protein	2	39.01
A0A096QHZ2	Uncharacterized protein	7	74.67
A0A096QHZ4	Uncharacterized protein	7	55.16
A0A096QIH2	30S ribosomal protein S11, chloroplastic	2	2.17
A0A096QIX6	Uncharacterized protein	6	73.27
A0A096QJW7	Uncharacterized protein	2	27.38
A0A096QK58	Uncharacterized protein	13	71.5
A0A096QK67	Uncharacterized protein	6	62.36
A0A096QLU9	Uncharacterized protein	1	94.85
A0A096QLV9	Uncharacterized protein	5	34.23
A0A096QM72	Uncharacterized protein	16	70.88
A0A096QN00	Uncharacterized protein	5	86.92
A0A096QN33	Uncharacterized protein	1	57.23
A0A096QNP1	Uncharacterized protein	7	55.03
A0A096QNY2	Uncharacterized protein	2	37.84
A0A096QQU0	Uncharacterized protein	1	31.15
A0A096QRB1	Uncharacterized protein	6	69.58
A0A096QRL3	Uncharacterized protein	7	52.18
A0A096QRU9	Uncharacterized protein	1	29.86
A0A096QS94	Uncharacterized protein	1	48.05
A0A096QSC1	Uncharacterized protein	5	78.5
A0A096QSW5	Uncharacterized protein	5	89.66
A0A096QSZ4	Uncharacterized protein	17	99.44
A0A096QSZ8	Uncharacterized protein	1	37.61
A0A096QUZ5	Uncharacterized protein	1	36.53
A0A096QV74	Uncharacterized protein	3	46.04
A0A096QVG7	Uncharacterized protein	7	60.06
A0A096QVH3	Uncharacterized protein	2	31.76
A0A096QWG0	Uncharacterized protein	8	77.99
A0A096QX18	Uncharacterized protein	10	69.43
A0A096QXB7	Uncharacterized protein	23	83.7
A0A096QXJ5	Uncharacterized protein	2	33.89
A0A096QXN0	Uncharacterized protein	1	37.94
A0A096QY57	Uncharacterized protein	2	40.73
A0A096QYB2	Uncharacterized protein	4	45.34
A0A096QYG0	Uncharacterized protein	21	103.76
A0A096QYR1	Uncharacterized protein	9	53.54
A0A096QYW3	Uncharacterized protein	2	50.82
A0A096R049	Uncharacterized protein	2	15.61
A0A096R091	Uncharacterized protein	12	65.58
A0A096R0C8	Uncharacterized protein	17	66.72
A0A096R0R6	Uncharacterized protein	11	55.28
A0A096R148	Uncharacterized protein	2	22.39
A0A096R1Q6	Tubulin beta-6 chain	1	82.45
A0A096R2T3	Uncharacterized protein	10	53.23
A0A096R3F8	Uncharacterized protein	8	75.74
A0A096R3G2	Uncharacterized protein	6	78.3
A0A096R3R4	Uncharacterized protein	1	47.32
A0A096R3R9	Uncharacterized protein	3	81.17
A0A096R4T9	Uncharacterized protein	1	33.66
A0A096R4U1	Uncharacterized protein	1	30.85
A0A096R557	Uncharacterized protein	2	17.25
A0A096R5T7	Uncharacterized protein	1	41.78
A0A096R6Z8	Uncharacterized protein	1	61.39
A0A096R737	Uncharacterized protein	7	57.56
A0A096R8B3	Uncharacterized protein	7	74.95
A0A096R8F6	Uncharacterized protein	18	89.5
A0A096R8Z3	Uncharacterized protein	4	50.23
A0A096R8Z6	Uncharacterized protein	1	29.64
A0A096R9B8	Uncharacterized protein	4	45.04
A0A096R9Y2	Uncharacterized protein	3	52.95
A0A096RA51	Uncharacterized protein	11	77.11
A0A096RA88	Uncharacterized protein	1	37.38
A0A096RAH6	Uncharacterized protein	12	77.68
A0A096RAP0	Uncharacterized protein	3	76.36
A0A096RB11	Uncharacterized protein	1	37.33
A0A096RBS9	Uncharacterized protein	9	71.88
A0A096RCF3	Uncharacterized protein	15	71.57
A0A096RD67	Uncharacterized protein	8	55.94
A0A096RDN9	Uncharacterized protein	2	34.15
A0A096RDT6	Uncharacterized protein	4	45.64
A0A096RDV2	Uncharacterized protein	11	61.08
A0A096RDX9	Uncharacterized protein	3	75.97
A0A096RE21	Uncharacterized protein	4	54.08
A0A096RE30	Uncharacterized protein	5	55.63
A0A096RFR6	Eukaryotic translation initiation factor 3 subunit A	7	32.37
A0A096RFZ7	Uncharacterized protein	7	66.63
A0A096RFZ9	Uncharacterized protein	2	48.35
A0A096RG34	Uncharacterized protein	4	45.66
A0A096RG76	Uncharacterized protein	2	36.13
A0A096RGR3	Uncharacterized protein	1	68.18
A0A096RH42	Uncharacterized protein (Fragment)	1	42.69
A0A096RHA4	Uncharacterized protein	1	41.79
A0A096RHR4	Uncharacterized protein	8	57.86
A0A096RHS1	Uncharacterized protein	1	41.64
A0A096RHZ4	Uncharacterized protein	16	72.55
A0A096RHZ7	Uncharacterized protein	9	52.27
A0A096RIM2	Uncharacterized protein (Fragment)	3	62.8
A0A096RK85	Inosine-5'-monophosphate dehydrogenase	2	45.91
A0A096RLG5	Uncharacterized protein	2	57.92
A0A096RLJ6	Uncharacterized protein	10	53.5
A0A096RLJ7	Uncharacterized protein	9	67.72
A0A096RLS0	Uncharacterized protein	34	93.91
A0A096RLY4	Eukaryotic translation initiation factor 3 subunit D	5	69.21
A0A096RM05	Uncharacterized protein	24	98.02
A0A096RM44	Uncharacterized protein	1	58.99
A0A096RMS8	Uncharacterized protein	24	108.7
A0A096RN19	Uncharacterized protein	5	55.39
A0A096RN43	Uncharacterized protein	14	80.1
A0A096RNV3	Uncharacterized protein	1	49.65
A0A096RP94	Uncharacterized protein	1	27.61
A0A096RPU1	Uncharacterized protein	1	49.75
A0A096RQ47	Uncharacterized protein	2	6.45
A0A096RQA9	Uncharacterized protein	4	40.89
A0A096RQS3	Uncharacterized protein	10	56.35
A0A096RR57	Uncharacterized protein	8	80.24
A0A096RRD2	Uncharacterized protein	2	42.51
A0A096RSM5	Uncharacterized protein	7	79.87
A0A096RSS7	Uncharacterized protein	3	25.59
A0A096RT35	Uncharacterized protein	9	64.13
A0A096RTC3	Uncharacterized protein	1	33.1
A0A096RTH2	Uncharacterized protein	28	98.3
A0A096RTH6	Uncharacterized protein	21	106.84
A0A096RTN1	Uncharacterized protein	7	66.89
A0A096RU40	Uncharacterized protein	28	104.11
A0A096RUZ6	Uncharacterized protein	9	38.25
A0A096RVM3	Uncharacterized protein	1	31.46
A0A096RVP9	Uncharacterized protein	5	69.71
A0A096RW01	Uncharacterized protein	5	63.96
A0A096RWY9	Uncharacterized protein	12	42.29
A0A096RX71	Uncharacterized protein	2	39.31
A0A096RX91	Uncharacterized protein	1	26.39
A0A096RY69	Uncharacterized protein	9	61.44
A0A096RY70	Uncharacterized protein	1	50.91
A0A096RY98	Uncharacterized protein	4	76.11
A0A096RYJ7	Uncharacterized protein	1	53.97
A0A096RYL4	Uncharacterized protein	5	39.56
A0A096RYS3	Uncharacterized protein	11	105.34
A0A096RYU5	Uncharacterized protein	8	74.68
A0A096RYZ1	Uncharacterized protein	1	37.52
A0A096RZB1	Uncharacterized protein	1	48.88
A0A096RZC8	Uncharacterized protein	2	50.14
A0A096S0A2	Uncharacterized protein	29	107.54
A0A096S0J0	Uncharacterized protein	8	80.62
A0A096S0N9	Uncharacterized protein	10	62.35
A0A096S105	Uncharacterized protein	23	111.6
A0A096S188	Uncharacterized protein	2	24.41
A0A096S1G2	Uncharacterized protein	9	100.29
A0A096S1K7	Uncharacterized protein	21	104.34
A0A096S1K8	Uncharacterized protein	2	40.06
A0A096S386	Uncharacterized protein	4	38.71
A0A096S3X0	Uncharacterized protein	3	80.68
A0A096S3Y4	Uncharacterized protein	11	64.93
A0A096S499	Uncharacterized protein	12	78.77
A0A096S4A0	Uncharacterized protein	19	99.78
A0A096S5A7	Uncharacterized protein	2	43.01
A0A096S5M0	Uncharacterized protein	2	42.03
A0A096S6K6	Uncharacterized protein	1	45.38
A0A096S6Q1	Uncharacterized protein	3	35.61
A0A096S6X8	Uncharacterized protein	11	110.56
A0A096S756	Uncharacterized protein	1	59.12
A0A096S7C9	Peroxidase 66	22	125.57
A0A096S842	Uncharacterized protein	5	48.25
A0A096S8H2	Uncharacterized protein	2	34.63
A0A096S8Y8	Uncharacterized protein	4	55.59
A0A096S9C5	Uncharacterized protein	6	55.86
A0A096S9W1	Uncharacterized protein	5	30.12
A0A096S9Y5	Uncharacterized protein	8	54.91
A0A096SA13	Uncharacterized protein	9	78.63
A0A096SAK5	Uncharacterized protein	6	65.16
A0A096SAP4	Uncharacterized protein	4	32.15
A0A096SB59	Uncharacterized protein	2	30.95
A0A096SBR4	Uncharacterized protein	21	97.83
A0A096SBV9	Uncharacterized protein	6	50.84
A0A096SC11	Uncharacterized protein	8	63.72
A0A096SCE8	Uncharacterized protein	8	58.19
A0A096SCG9	Uncharacterized protein	6	68.66
A0A096SCH4	Uncharacterized protein	6	49.48
A0A096SCS1	Uncharacterized protein	8	61.54
A0A096SDT4	Uncharacterized protein	7	39.51
A0A096SE28	Uncharacterized protein	2	68.86
A0A096SF47	Uncharacterized protein	17	83.58
A0A096SFR9	Uncharacterized protein	1	54.75
A0A096SFW3	Uncharacterized protein	5	44.68
A0A096SGI5	Uncharacterized protein	20	105.91
A0A096SGZ3	Uncharacterized protein	3	28.9
A0A096SH08	Uncharacterized protein	1	72.08
A0A096SH62	Uncharacterized protein	2	29
A0A096SHX7	Uncharacterized protein	79	131.93
A0A096SIN0	Uncharacterized protein	2	2.94
A0A096SIT0	Uncharacterized protein	4	47.95
A0A096SIZ0	Uncharacterized protein	7	54.36
A0A096SKA6	Uncharacterized protein	5	51.29
A0A096SKE9	Eukaryotic translation initiation factor 3 subunit L	3	26.02
A0A096SKV8	Uncharacterized protein	14	81.69
A0A096SKY9	Uncharacterized protein	2	36.16
A0A096SLY9	Uncharacterized protein	4	49.37
A0A096SMD9	Uncharacterized protein	2	27.43
A0A096SMM7	Uncharacterized protein	3	76.16
A0A096SMR9	Uncharacterized protein	43	125.63
A0A096SMS0	Uncharacterized protein	44	97.91
A0A096SMW4	Uncharacterized protein	4	50.41
A0A096SPM8	Uncharacterized protein	2	104.46
A0A096SPX6	Uncharacterized protein	2	39.95
A0A096SQA7	Uncharacterized protein	8	73.2
A0A096SRH7	Uncharacterized protein	3	33.76
A0A096SSA4	Uncharacterized protein	2	9.46
A0A096SSH2	Uncharacterized protein	4	80.12
A0A096SSR2	Uncharacterized protein	7	52.65
A0A096ST25	Uncharacterized protein	4	63.9
A0A096ST53	Uncharacterized protein	24	81.88
A0A096ST65	Uncharacterized protein	2	49.58
A0A096STN8	Uncharacterized protein	6	110.64
A0A096STP3	Uncharacterized protein	1	33.03
A0A096SUU7	Uncharacterized protein	2	25.23
A0A096SVP6	Uncharacterized protein	3	45.02
A0A096SVV9	Uncharacterized protein	2	6.46
A0A096SW39	Uncharacterized protein	14	122.85
A0A096SWH3	Uncharacterized protein	8	83.81
A0A096SWM8	Uncharacterized protein	2	7.7
A0A096SWY6	Uncharacterized protein	9	98.76
A0A096SXT9	Uncharacterized protein	2	44.99
A0A096SXV5	Uncharacterized protein	25	81.34
A0A096SYA9	Uncharacterized protein	2	30.97
A0A096SZL6	Uncharacterized protein	8	54.34
A0A096SZS3	Uncharacterized protein	4	51.18
A0A096T094	Uncharacterized protein	38	122.74
A0A096T0B4	Uncharacterized protein	3	46.16
A0A096T0B7	Uncharacterized protein	15	83.2
A0A096T178	Uncharacterized protein (Fragment)	4	40.61
A0A096T1A5	Uncharacterized protein	9	82.35
A0A096T1H2	Uncharacterized protein	1	29.26
A0A096T1S3	Uncharacterized protein	6	47.87
A0A096T1S5	Uncharacterized protein	4	82.44
A0A096T1T5	Uncharacterized protein	3	26.59
A0A096T241	Uncharacterized protein	18	85.45
A0A096T366	Glyceraldehyde-3-phosphate dehydrogenase 2, cytosolic	7	115.18
A0A096T433	Uncharacterized protein	1	31.09
A0A096T4B5	Uncharacterized protein	1	27.45
A0A096T4L3	Uncharacterized protein	1	29.12
A0A096T4N9	Uncharacterized protein	21	99.05
A0A096T4U7	Uncharacterized protein	4	56.17
A0A096T4Z5	Uncharacterized protein	3	74.84
A0A096T5T9	Uncharacterized protein	2	7.05
A0A096T5Y3	Uncharacterized protein	7	38.29
A0A096T792	Uncharacterized protein	3	46.93
A0A096T7J3	Uncharacterized protein	6	76.79
A0A096T8E0	Uncharacterized protein	2	24.73
A0A096T8I0	Cell number regulator 10	1	52.01
A0A096T8M4	Uncharacterized protein	5	33.96
A0A096T8W7	Uncharacterized protein	8	47.19
A0A096T8Z3	Uncharacterized protein	3	64.32
A0A096T909	Uncharacterized protein	25	105.1
A0A096T9R8	Uncharacterized protein	6	93.77
A0A096TA12	Uncharacterized protein	2	51.27
A0A096TA45	Uncharacterized protein	4	39.08
A0A096TAC4	Uncharacterized protein	2	65.44
A0A096TAP2	Uncharacterized protein	1	38.54
A0A096TB53	Uncharacterized protein	5	78.84
A0A096TBI8	Uncharacterized protein	1	62.04
A0A096TBV3	Uncharacterized protein	9	101.86
A0A096TCF9	Uncharacterized protein	3	76.66
A0A096TCG5	Uncharacterized protein	1	47.36
A0A096TDC4	Uncharacterized protein	16	64.17
A0A096TDT7	Uncharacterized protein	4	60.14
A0A096TEB2	Uncharacterized protein (Fragment)	1	25.97
A0A096TED8	Uncharacterized protein	1	62.88
A0A096TEK8	Uncharacterized protein	2	7.42
A0A096TG88	Uncharacterized protein	6	55.17
A0A096TIB6	Uncharacterized protein	33	121.94
A0A096TIE6	Uncharacterized protein	1	36.18
A0A096TIX9	Uncharacterized protein	5	68.66
A0A096TJA2	Uncharacterized protein	5	55.03
A0A096TJB4	Uncharacterized protein	1	73.54
A0A096TKD1	Uncharacterized protein	3	27.55
A0A096TKT9	Uncharacterized protein	2	6.17
A0A096TLY3	Uncharacterized protein	9	86.12
A0A096TMA9	Uncharacterized protein	2	32.88
A0A096TMB6	Uncharacterized protein	2	30.82
A0A096TME2	Uncharacterized protein	2	43.88
A0A096TMX7	Uncharacterized protein	1	39.05
A0A096TN76	Uncharacterized protein	3	67.33
A0A096TPW8	Uncharacterized protein	4	38.25
A0A096TPX1	Uncharacterized protein	1	44.03
A0A096TQZ6	Uncharacterized protein	4	34.89
A0A096TRU3	Uncharacterized protein	6	54.94
A0A096TS52	Uncharacterized protein	3	80.39
A0A096TS88	Uncharacterized protein	2	6.21
A0A096TSJ8	Uncharacterized protein	9	97.44
A0A096TSW5	Uncharacterized protein	7	55.26
A0A096TTJ9	Uncharacterized protein	6	75.12
A0A096TU86	Uncharacterized protein	4	43.48
A0A096TUD0	Uncharacterized protein	4	34.89
A0A096TUQ9	Uncharacterized protein	1	54.69
A0A096TUS0	Histone H3.2	4	78.91
A0A096TUS3	Uncharacterized protein	11	68.71
A0A096TUV6	Uncharacterized protein	1	34.98
A0A096TV80	Uncharacterized protein	4	51.93
A0A096TVF7	Uncharacterized protein (Fragment)	2	38.78
A0A096TXA8	Uncharacterized protein	16	119.82
A0A096TY27	Uncharacterized protein	2	21.57
A0A096TY66	Uncharacterized protein	6	62.83
A0A096U0D4	Uncharacterized protein	2	27.44
A0A096U158	Uncharacterized protein	2	2.42
A0A096U258	Uncharacterized protein	2	29.84
A0A096U2E6	Uncharacterized protein	1	38.52
A0A096U2Y1	Uncharacterized protein	2	29.44
A0A096U3B2	Uncharacterized protein	5	52.33
A0A096U487	Uncharacterized protein	4	69
A0A096U6B0	Uncharacterized protein	1	28.99
A0A096U7P6	Uncharacterized protein	8	89.53
A0A096U7Y9	Uncharacterized protein	6	102.82
A0A096U8U9	Uncharacterized protein	11	67.35
A0A096U902	Uncharacterized protein	2	33.32
A0A096U9I4	Uncharacterized protein	1	42.01
A0A096UA28	Uncharacterized protein	2	13.23
A0A096UAK8	Uncharacterized protein	13	79.54
A0A096UCG5	Uncharacterized protein	2	42.88
A0A096UCP4	Uncharacterized protein	1	32.22
A0A096UCP7	Uncharacterized protein	8	73.85
A0A096UCQ5	Uncharacterized protein	2	103.37
A0A096UDB7	Uncharacterized protein	7	61.78
A0A096UDS3	Uncharacterized protein	5	78.86
A0A096UE42	Uncharacterized protein	3	23.02
A0A096UEP2	Uncharacterized protein	3	37.28
A0A096UEQ1	Uncharacterized protein	3	37.06
A0A096UG04	Uncharacterized protein	2	31.61
A0A096UGV3	Uncharacterized protein	7	66.45
A0A096UHC7	Uncharacterized protein	1	49.23
A0A096UJ03	Uncharacterized protein	2	35.73
A0A096UJ49	Uncharacterized protein	9	75.13
A0A096UJ90	Uncharacterized protein	4	62.3
A0A097C0T5	Sus1	64	86.98
A0A097C0X0	Sus1	21	83.96
A0A097PKB3	Homoserine kinase (Fragment)	4	62.3
A0A097PLA8	Nitrilase/cyanide hydratase and apolipoprotein N-acyltransferase family protein (Fragment)	6	64.29
A0A097PRQ9	EMB1873 protein (Fragment)	1	31.89
A0A0A1P1P0	Cystatin protein	2	32.5
A2T1W7	Aldose reductase	6	44.74
A3FMB9	Proteasome subunit alpha type	4	33.08
A3KLI1	RAB17 protein	9	66.41
A5A5E7	Protein disulfide-isomerase	19	55.86
A5H452	Peroxidase 70	10	95.22
A5H8G4	Peroxidase 1	2	47.27
A6YSM3	PL3K2	10	87.56
A8IK79	Asr protein	3	71.46
B1A9R4	Peroxidase	28	131.95
B1P123	TRIBOA-glucoside O-methyltransferase BX7	9	68.86
B1PEY4	Superoxide dismutase [Cu-Zn]	4	79.77
B2XWS5	Isopentenyl transferase IPT4	2	2.42
B4F7S3	Plasma membrane intrinsic protein1	9	114.09
B4F7T1	Uncharacterized protein	1	53.46
B4F7U0	Proteasome subunit alpha type	2	43.38
B4F7V1	2-dehydro-3-deoxyphosphooctonate aldolase	6	32.1
B4F7V3	Orphans transcription factor	2	77.54
B4F7X5	Reticulon-like protein	2	37.35
B4F817	Dehydroascorbate reductase	6	57.49
B4F820	Triosephosphate isomerase	9	93.77
B4F848	Chaperonin	2	31.37
B4F861	Uncharacterized protein	1	57.58
B4F871	Uncharacterized protein	4	54.63
B4F891	Uncharacterized protein	7	86.89
B4F8B9	Uncharacterized protein	12	72.37
B4F8D7	Peroxidase	5	12.44
B4F8J8	Pyruvate kinase	1	78.49
B4F8K1	60S ribosomal protein L7-2	9	75.21
B4F8U2	Uncharacterized protein	1	51.2
B4F8V5	Uncharacterized protein	12	72.91
B4F8X3	Acyl-coenzyme A oxidase	3	68.04
B4F925	Superoxide dismutase	16	110.93
B4F932	Uncharacterized protein	11	63.68
B4F935	Uncharacterized protein	5	43.29
B4F946	Uncharacterized protein	5	97.77
B4F957	Uncharacterized protein	21	90.31
B4F972	Glutamate decarboxylase	5	46.47
B4F987	Uncharacterized protein	4	24.99
B4F9A4	Uncharacterized protein	16	63.73
B4F9B2	Acetyl-CoA acetyltransferase, cytosolic 1	2	45.81
B4F9B5	Uncharacterized protein	9	82.95
B4F9G0	Uncharacterized protein	13	133.42
B4F9G1	Aspartate aminotransferase	11	74.53
B4F9G8	Pyruvate kinase	14	102.51
B4F9H1	Uncharacterized protein	2	47.24
B4F9I2	Uncharacterized protein	1	39.78
B4F9I5	ATP synthase delta chain	3	59.2
B4F9J5	Glutamate dehydrogenase	10	70.02
B4F9K0	Uncharacterized protein	9	71.48
B4F9K2	Uncharacterized protein	3	58.65
B4F9T3	Uncharacterized protein	8	61.4
B4F9U8	Uncharacterized protein	5	49.36
B4F9U9	Uncharacterized protein	2	21.49
B4F9X0	Alpha-galactosidase	6	68.89
B4FA06	APx4-Peroxisomal Ascorbate Peroxidase	3	71.19
B4FA21	Purple acid phosphatase	10	54.74
B4FA63	Uncharacterized protein	12	78.84
B4FA76	Dolichyl-diphosphooligosaccharide--protein glycosyltransferase 48 kDa subunit	3	62.56
B4FAB0	Uncharacterized protein	2	59.71
B4FAD1	S-adenosylmethionine synthase	13	74.06
B4FAD4	Isocitrate dehydrogenase [NAD] subunit, mitochondrial	2	47.67
B4FAD9	Uncharacterized protein	23	83.75
B4FAE1	Ras protein RIC1	7	53.16
B4FAE5	Uncharacterized protein	12	118.18
B4FAF8	Uncharacterized protein	6	90.13
B4FAG0	Uncharacterized protein	30	85.26
B4FAJ4	2-hydroxyphytanoyl-CoA lyase	3	34.88
B4FAL9	Fructose-bisphosphate aldolase	55	102.63
B4FAM6	Uncharacterized protein	5	61.94
B4FAP8	Erwinia induced protein 2	2	83.32
B4FAV3	40S ribosomal protein S3a	1	62.48
B4FAV5	Germin-like protein 1	3	69.6
B4FB35	Translation machinery-associated protein 22	3	25.15
B4FB55	Ras-related protein ARA-3	6	71.13
B4FB65	Uncharacterized protein	2	33.98
B4FB66	Uncharacterized protein	5	67.78
B4FB81	Uncharacterized protein	3	51.96
B4FBC2	Uncharacterized protein	15	60.91
B4FBC9	Uncharacterized protein	14	76.08
B4FBD5	Uncharacterized protein	4	49.39
B4FBF2	Carboxypeptidase	5	56.41
B4FBF4	Serine hydroxymethyltransferase	13	111.3
B4FBF6	Uncharacterized protein	6	87.08
B4FBJ5	Uncharacterized protein	23	146.97
B4FBK3	Eukaryotic initiation factor 4A	14	84.24
B4FBN8	Chitinase 1	2	61.99
B4FBP0	Putative TCP-1/cpn60 chaperonin family protein isoform 1	14	67.27
B4FBQ8	Cytochrome b-c1 complex subunit Rieske, mitochondrial	5	75.77
B4FBV8	Eukaryotic translation initiation factor 3 subunit G	4	41.09
B4FBW5	Mannitol dehydrogenase	4	39.59
B4FBY5	40S ribosomal protein S23	1	66.9
B4FBY6	Uncharacterized protein	15	94.57
B4FC92	Nuclear transport factor 2	7	90.75
B4FCG9	60S ribosomal protein L11-1	1	32.8
B4FCI9	Peroxidase	7	73.39
B4FCK9	60S ribosomal protein L22-2	6	72.06
B4FCM4	Prenylated Rab receptor 2	1	32.18
B4FCQ4	Cytochrome c oxidase subunit	11	52.46
B4FCR7	Soluble inorganic pyrophosphatase	7	35.55
B4FD74	Uncharacterized protein	3	36.5
B4FD90	40S ribosomal protein S19	3	46.85
B4FDG2	Acyl carrier protein	3	67.65
B4FDH5	Histone H2B	9	66.83
B4FDN9	Uncharacterized protein	2	17.54
B4FDY6	Proteasome subunit alpha type	4	85.42
B4FE18	Histone H2B	1	34.75
B4FE30	Chaperonin	2	29.61
B4FE49	Uncharacterized protein	1	69.14
B4FEJ6	Actin-depolymerizing factor 3	14	130.85
B4FEN3	Uncharacterized protein	1	33.15
B4FER8	Acyl-CoA-binding protein	11	59.82
B4FEZ1	Uncharacterized protein	2	25.91
B4FF24	UDP-glucuronic acid decarboxylase 1 isoform 1	4	82.86
B4FF57	Uncharacterized protein	13	63.69
B4FF65	Uncharacterized protein	1	56.59
B4FF86	Uncharacterized protein	4	50.14
B4FFA7	Enoyl-[acyl-carrier-protein] reductase isoform 1	6	45.71
B4FFE7	Acyl carrier protein	1	31.64
B4FFF1	Uncharacterized protein	7	91.74
B4FFG8	Uncharacterized protein	3	30.84
B4FFH8	Adenosine kinase 2	25	101.32
B4FFI2	Nitrilase-associated protein	3	51.66
B4FFJ9	Uncharacterized protein	3	77.87
B4FFP2	Glutamate dehydrogenase	8	88.39
B4FFV3	Malate dehydrogenase	2	35.36
B4FFX7	Proteasome subunit alpha type	7	75.07
B4FFZ2	Ketol-acid reductoisomerase	8	91.71
B4FFZ3	Uncharacterized protein	2	90.9
B4FFZ6	60S ribosomal protein L3	19	69.11
B4FFZ7	Uncharacterized protein	1	47.39
B4FG03	Uncharacterized protein	4	62.95
B4FG22	40S ribosomal protein S25-1	1	40.61
B4FG39	Peroxidase	22	74.39
B4FG53	Malate dehydrogenase	2	59.42
B4FGA3	Uncharacterized protein	1	30.07
B4FGC8	40S ribosomal protein S12	4	53.55
B4FGF1	Non-green plastid inner envelope membrane protein	1	47.54
B4FGF5	Uncharacterized protein	4	74.99
B4FGL4	60S ribosomal protein L23	10	77.18
B4FGM4	Endothelial differentiation-related factor 1	3	55.34
B4FH44	Thioredoxin	2	58.45
B4FH55	Histone H2A	3	31.83
B4FH57	Elongation factor Tu	10	84.88
B4FH68	Peroxidase	14	90.79
B4FH88	C-1-tetrahydrofolate synthase, cytoplasmic	2	67.8
B4FH98	Uncharacterized protein	2	43.42
B4FHE4	Uncharacterized protein	2	33.4
B4FHH4	Triosephosphate isomerase	11	100.59
B4FHM1	Uncharacterized protein	6	75.02
B4FHM5	60S ribosomal protein L37a	1	32.24
B4FHN3	Uncharacterized protein	8	70.77
B4FHT1	Annexin	33	102.49
B4FHZ4	NADH ubiquinone oxidoreductase B14 subunit	5	73.62
B4FI47	Arginine/serine-rich splicing factor RSZ20 transcript I	4	37.63
B4FI68	Uncharacterized protein	2	71.82
B4FI76	Uncharacterized protein	6	83.8
B4FI86	Proteasome subunit beta type	11	75.79
B4FIA6	Histone H2A	4	27.61
B4FIC7	Superoxide dismutase [Cu-Zn]	4	65.28
B4FID1	Uncharacterized protein	10	54.64
B4FID4	Putative oxidoreductase, aldo/keto reductase family protein	3	30.41
B4FIE5	Nascent polypeptide-associated complex subunit beta	2	26.58
B4FIE9	S-adenosylmethionine synthase	16	110.87
B4FIH9	Xylose isomerase	8	56.34
B4FIT7	CHY1	2	34.16
B4FIZ5	Uncharacterized protein	3	37.86
B4FJ27	40S ribosomal protein S24	5	65.24
B4FJA8	Uncharacterized protein	1	39.88
B4FJL0	Serine/threonine-protein phosphatase	2	27.83
B4FJY1	Uncharacterized protein	2	46.37
B4FK69	Acyl carrier protein	2	44.49
B4FK84	Uncharacterized protein	6	65.44
B4FKA5	Small nuclear ribonucleoprotein Sm D3	2	27.92
B4FKD5	Eukaryotic translation initiation factor 6	2	50.15
B4FKH7	Cytochrome b5	6	45.43
B4FKI3	60S ribosomal protein L23a	11	73.1
B4FKM1	Guanine nucleotide-binding protein beta subunit-like protein	5	55.08
B4FKW0	Uncharacterized protein	1	60.48
B4FL17	Translationally-controlled tumor protein	7	114.61
B4FL28	Uncharacterized protein	5	38.65
B4FL36	Uncharacterized protein	2	39.54
B4FL64	Ribosomal protein L19	2	30.72
B4FL79	Uncharacterized protein	3	46.87
B4FLA1	Uncharacterized protein	4	27.92
B4FLA2	Chorismate synthase	4	51.46
B4FLB0	Uncharacterized protein	16	62.96
B4FLB2	Adenylosuccinate lyase	2	34.98
B4FLE0	O-methyltransferase ZRP4	2	35.37
B4FLH5	Uncharacterized protein	3	58.38
B4FLH6	NADH-ubiquinone oxidoreductase B18 subunit	1	32.58
B4FLJ3	Isocitrate dehydrogenase [NADP]	6	48.34
B4FLN7	PUR ALPHA-1	2	35.24
B4FLQ8	26S proteasome non-ATPase regulatory subunit 14	6	42.22
B4FLS8	Uncharacterized protein	4	30.43
B4FM12	Esterase isoform 1	4	73.72
B4FM15	60S ribosomal protein L28 isoform 1	6	49.66
B4FM49	Import receptor subunit TOM40	1	43.66
B4FMB6	Induced stolen tip protein TUB8	7	61.97
B4FMH5	Histone H2A	2	69.07
B4FMI5	40S ribosomal protein S4	11	86.33
B4FMJ0	ADP-ribosylation factor 1	12	90.97
B4FML8	40S ribosomal protein S13	3	87.67
B4FML9	Pyruvate dehydrogenase E1 component subunit alpha	2	29.65
B4FMP6	Putative oxidoreductase, aldo/keto reductase family protein	1	59.57
B4FMR9	Uncharacterized protein	5	50.9
B4FMS7	Mitochondrial prohibitin complex protein 2	1	26.55
B4FMS8	Uncharacterized protein	6	51.12
B4FMV3	Uncharacterized protein	2	73.98
B4FMX4	Glutamine synthetase	4	26.06
B4FMY6	Uncharacterized protein	11	72.82
B4FN17	USP family protein	2	79.25
B4FN19	Uncharacterized protein	5	75.85
B4FN24	Peroxiredoxin-5	11	64.94
B4FN28	Ribosomal protein	3	46.4
B4FNC9	Small ubiquitin-related modifier	3	47.71
B4FNG6	Uncharacterized protein	6	67.92
B4FNI0	Peroxidase	12	107.6
B4FNK1	Uncharacterized protein	15	84.08
B4FNK8	Uncharacterized protein	5	53.82
B4FNL7	MAP3K-like protein kinase	2	34.16
B4FNM4	60S acidic ribosomal protein P0	1	51.9
B4FNQ8	Calmodulin	2	43.44
B4FP25	40S ribosomal protein S19	13	85.45
B4FP94	Uncharacterized protein	2	49.9
B4FPA0	Uncharacterized protein	10	87.38
B4FPB7	60S ribosomal protein L7a	1	26.81
B4FPD1	Membrane steroid-binding protein 1	4	38.27
B4FPE4	Uncharacterized protein	10	100.46
B4FPG2	Actin1 isoform 1	6	74.27
B4FPJ2	U6 snRNA-associated Sm-like protein LSm3	3	33.65
B4FPK8	Cytochrome b5	2	38.37
B4FPL1	Bowman-Birk type wound-induced proteinase inhibitor WIP1	6	71.46
B4FPM8	Uncharacterized protein	1	58.67
B4FPX5	Uncharacterized protein	3	26.95
B4FPZ7	GrpE protein homolog	2	42.95
B4FQ03	60S ribosomal protein L7-2	10	59.74
B4FQ61	40S ribosomal protein S15a	3	58.4
B4FQ71	Uncharacterized protein	2	41.25
B4FQ98	NADH-ubiquinone oxidoreductase 51 kDa subunit	14	67.38
B4FQA5	Uncharacterized protein	4	34.49
B4FQC4	Uncharacterized protein	3	67.18
B4FQC6	Glucose-6-phosphate isomerase	12	55.96
B4FQE6	Uncharacterized protein	1	45.13
B4FQH2	Uncharacterized protein	1	30.25
B4FQJ6	Uncharacterized protein	16	90.98
B4FQK0	Uncharacterized protein	27	110.62
B4FQK5	Eukaryotic peptide chain release factor subunit 1-1	2	37.41
B4FQL2	SEC13-related protein	4	44.01
B4FQM2	Pyrophosphate--fructose 6-phosphate 1-phosphotransferase beta subunit	14	89.85
B4FQP4	Uncharacterized protein	3	32.45
B4FQQ1	Uncharacterized protein	3	44.93
B4FQS9	Putative cytochrome P450 superfamily protein	4	64.5
B4FQV3	Uncharacterized protein	7	63.39
B4FQW8	Aquaporin PIP1.1	3	41
B4FQX1	Uncharacterized protein	4	78.78
B4FQZ2	Uncharacterized protein	12	57.35
B4FR02	Uncharacterized protein	2	91.3
B4FR08	Cysteine synthase	10	78.55
B4FR57	Eukaryotic translation initiation factor 3 subunit H	2	60.78
B4FR70	26S proteasome non-ATPase regulatory subunit 8	8	75.76
B4FR72	Purple acid phosphatase	3	31.18
B4FR89	Phosphomannomutase	2	64.59
B4FR90	Uncharacterized protein	5	62.2
B4FR99	Uncharacterized protein	3	47.93
B4FRC2	Uncharacterized protein	14	117.55
B4FRC6	Uncharacterized protein	6	74.5
B4FRC9	Transaldolase 2	22	132.11
B4FRF0	Glutathione peroxidase	4	64.31
B4FRG1	14-3-3-like protein	5	114.89
B4FRG8	Uncharacterized protein	8	73.33
B4FRI1	Phosphoserine aminotransferase	16	72.91
B4FRK0	Uncharacterized protein	5	123.86
B4FRM7	60S ribosomal protein L12	1	52.55
B4FRQ7	Proteasome subunit beta type	1	56.46
B4FRR1	Uncharacterized protein	9	59.67
B4FRS1	Ras-related protein Rab-6A	3	22.89
B4FRS6	Uncharacterized protein	4	31.53
B4FRS8	Uncharacterized protein	4	55.02
B4FS42	Aquaporin PIP2.4	4	55.01
B4FS65	Uncharacterized protein	2	57.33
B4FS84	Uncharacterized protein	2	27.23
B4FS90	Cysteine protease 1	10	98.91
B4FS99	ATP synthase D chain, mitochondrial	17	70
B4FSA7	ADP,ATP carrier protein	3	71.35
B4FSE9	Histone H2B	5	55.7
B4FSF1	Uncharacterized protein	13	104.99
B4FSG4	Jasmonate-induced protein	3	65.42
B4FSJ1	Uncharacterized protein	4	70.71
B4FSL2	Uncharacterized protein	4	92.83
B4FSN1	Uncharacterized protein	3	63.09
B4FSQ4	40S ribosomal protein SA	10	90.79
B4FSR6	Glutathione S-transferase	8	64.04
B4FSS8	Uncharacterized protein	5	53.14
B4FST4	SKP1-like protein 1A	6	94.74
B4FSV6	6-phosphogluconate dehydrogenase, decarboxylating	21	84.05
B4FSW0	Uncharacterized protein	7	54.24
B4FSW5	Peroxidase	4	63.69
B4FSZ7	Uncharacterized protein	9	93.87
B4FT31	Dehydroascorbate reductase	8	81.64
B4FT32	Diaminopimelate decarboxylase	3	32.94
B4FT61	Uncharacterized protein	4	29.51
B4FT62	Uncharacterized protein	9	84.8
B4FT82	Uncharacterized protein	6	55.8
B4FT85	Isochorismate synthase 1	16	63.4
B4FTA3	60S ribosomal protein L27	4	53.42
B4FTB5	Proteasome subunit beta type	6	62.54
B4FTD1	Glutathione S-transferase III	6	88.42
B4FTD2	40S ribosomal protein SA	1	38.24
B4FTJ6	Uncharacterized protein	17	116.99
B4FTK9	1,4-beta-D-glucanase	3	44.33
B4FTM3	Haloacid dehalogenase-like hydrolase domain-containing protein 1A	4	32.19
B4FTM9	Uncharacterized protein	3	65.58
B4FTS6	Uncharacterized protein	10	71.23
B4FTW4	Uncharacterized protein	3	32.59
B4FTW5	60S ribosomal protein L7-1	3	83.57
B4FTW8	Uncharacterized protein	1	52.35
B4FTX3	Uncharacterized protein	2	43.7
B4FTY8	Harpin inducing protein	2	62.78
B4FU52	Histone H2A	1	47.02
B4FU56	Uncharacterized protein	8	78.67
B4FUA9	60 ribosomal protein L14	3	35.9
B4FUB4	60S acidic ribosomal protein P1	1	37.24
B4FUC4	Uncharacterized protein	6	61.8
B4FUE0	Obg-like ATPase 1	10	61.81
B4FUH2	Aspartate aminotransferase	10	71.99
B4FUK2	Peptidyl-prolyl cis-trans isomerase	2	6.64
B4FUK7	Uncharacterized protein	26	82.69
B4FUM4	Plasma membrane intrinsic protein1 isoform 1	2	42.32
B4FUR2	Uncharacterized protein	4	73.24
B4FUR6	Uncharacterized protein	3	71.24
B4FUS2	40S ribosomal protein S18	6	81.46
B4FUS5	ATP-dependent Clp protease proteolytic subunit	2	71.93
B4FUT3	Germin-like protein subfamily 1 member 17	14	93.93
B4FUZ2	Uncharacterized protein	4	35
B4FV46	Rapid alkalinization factor 1	2	25.13
B4FV48	Multidomain cystatin	7	75.34
B4FV68	Profilin	6	50.34
B4FV82	Uncharacterized protein	3	66.9
B4FV91	Uncharacterized protein	2	34.9
B4FVB1	Uncharacterized protein	7	74.27
B4FVB2	Elongation factor Tu	9	50.48
B4FVD5	Uncharacterized protein	12	80.32
B4FVD6	Uncharacterized protein	11	72.55
B4FVE1	NADPH quinone oxidoreductase 1	13	96.74
B4FVH1	Malate dehydrogenase	13	82.33
B4FVJ0	Uncharacterized protein	16	119.2
B4FVL1	26S proteasome non-ATPase regulatory subunit 6	6	94.06
B4FVN5	Uncharacterized protein	6	50.81
B4FW57	Uncharacterized protein	20	77.9
B4FW90	ER luminal binding protein	25	72.55
B4FWD0	Minor allergen Alt a 7	3	102.19
B4FWI4	Uncharacterized protein	6	46.29
B4FWP0	Fructose-bisphosphate aldolase	19	81.57
B4FWR7	60S ribosomal protein L13	2	46.79
B4FWU6	Uncharacterized protein	17	80.61
B4FWY4	Uncharacterized protein	5	40.78
B4FX16	Macrophage migration inhibitory factor	4	46.91
B4FX25	Uncharacterized protein	4	56.96
B4FX40	Uncharacterized protein	3	53.07
B4FXW5	Uncharacterized protein	11	94.29
B4FXZ3	Grx_C2.2-glutaredoxin subgroup I	10	81.56
B4FY16	Elongation factor 1-alpha	13	83.9
B4FY63	Annexin	2	32.04
B4FY74	Retrotransposon protein Ty1-copia subclass	15	114.35
B4FY83	Peroxidase	9	100.09
B4FYA3	Uncharacterized protein	1	33.4
B4FYN0	Mitochondrial import inner membrane translocase subunit Tim13	4	70
B4FYN6	Uncharacterized protein	5	63.42
B4FYV4	Saposin-like type B, region 1 family protein	1	53.41
B4FZ29	Argininosuccinate synthase	8	58.15
B4FZ84	40S ribosomal protein SA	6	52.83
B4FZA1	Mitochondrial glycoprotein	1	35.35
B4FZM9	DNA repair protein RAD23	5	80.48
B4FZN6	40S ribosomal protein S7	7	64.72
B4FZU8	Malate dehydrogenase	21	88.47
B4FZU9	Uncharacterized protein	14	112.92
B4FZZ2	Peptidyl-prolyl cis-trans isomerase	21	113.19
B4G029	3-N-debenzoyl-2-deoxytaxol N-benzoyltransferase	11	59.15
B4G031	Uncharacterized protein	2	42.91
B4G039	Uncharacterized protein	20	88.63
B4G043	Uncharacterized protein	18	66.51
B4G066	Uncharacterized protein	8	69.1
B4G072	DIMBOA UDP-glucosyltransferase BX9	27	152.13
B4G080	Caffeoyl-CoA O-methyltransferase 1	16	107.62
B4G087	Uncharacterized protein	5	46.94
B4G0F3	Probable bifunctional methylthioribulose-1-phosphate dehydratase/enolase-phosphatase E1	14	75.23
B4G0H3	Uncharacterized protein	1	53.12
B4G0K5	Uncharacterized protein	39	109.83
B4G0N0	Glucose-6-phosphate isomerase	6	61.23
B4G0Q9	Abscisic stress ripening protein 2	4	69.51
B4G0R0	60S ribosomal protein L33-B	2	45.55
B4G0V4	Coatomer subunit delta	2	14.89
B4G0V9	Lipase/lipooxygenase, PLAT/LH2	4	94.8
B4G0Z5	60S ribosomal protein L27a-3	2	29.1
B4G137	Uncharacterized protein	6	92.22
B4G177	Uncharacterized protein	9	83.74
B4G194	40S ribosomal protein SA	2	62.22
B4G195	Aspartate aminotransferase	4	87.14
B4G1B0	Remorin	21	58.75
B4G1B3	60S acidic ribosomal protein P3	4	45.02
B4G1B5	Uncharacterized protein	1	42.27
B4G1C1	Uncharacterized protein	2	42.17
B4G1C2	Uncharacterized protein	7	55.77
B4G1D2	CBS domain protein	9	86.65
B4G1G0	Uncharacterized protein	8	90.1
B4G1H1	Uncharacterized protein	3	40.42
B4G1L5	Uncharacterized protein	3	51.89
B4G1P1	Glutamine synthetase	18	113.4
B4G1P9	3-N-debenzoyl-2-deoxytaxol N-benzoyltransferase	2	18.74
B4G1S4	Peroxidase	3	74.55
B4G1T3	Uncharacterized protein	2	84.78
B4G1V7	Uncharacterized protein	4	40.93
B4G1Y5	Uncharacterized protein	7	53.16
B4G1Z0	Alpha-L-fucosidase 2	1	43.3
B4G1Z2	Xyloglucan endotransglucosylase/hydrolase	1	38.14
B4G286	40S ribosomal protein S18	9	66.67
B5AK47	Dhurrinase-like B-glucosidase	2	44.81
B5U8J8	Asparagine synthetase	3	53.11
B5U8J9	Asparagine synthetase	6	62.08
B6SGB6	Pyrophosphate--fructose 6-phosphate 1-phosphotransferase alpha subunit	2	47.26
B6SGK5	Uncharacterized protein	1	28.95
B6SGM5	Putative oxidoreductase, aldo/keto reductase family protein	3	31.09
B6SGP2	Ras-related protein RGP1	2	29.3
B6SGY0	Subtilisin-chymotrypsin inhibitor CI-1B	3	68.56
B6SH12	Uncharacterized protein	3	48.25
B6SHD3	Malate dehydrogenase	1	56
B6SHF6	Mitochondrial-processing peptidase alpha subunit	14	57.74
B6SHM7	40S ribosomal protein S7	8	65.76
B6SHT0	OB-fold nucleic acid binding domain containing protein	3	39.2
B6SHT6	PVR3-like protein	1	30.94
B6SHW0	60S ribosomal protein L6	5	50.87
B6SHY0	ATOZI1	2	45.46
B6SHZ1	40S ribosomal protein S5	7	103.18
B6SI11	Actin-2	7	76.37
B6SI49	Ras-related protein Rab-2-A	5	56.42
B6SIA2	40S ribosomal protein S26	5	57.53
B6SIC6	Putative ubiquitin-conjugating enzyme family	1	50.93
B6SIF0	Glycine-rich RNA-binding protein 2	6	75.12
B6SIG5	Triosephosphate isomerase	17	100.4
B6SIG8	60S acidic ribosomal protein P2A	3	57.64
B6SII4	40S ribosomal protein S15	4	88.63
B6SII7	40S ribosomal protein S15	3	40.94
B6SIL5	40S ribosomal protein S11	1	46.04
B6SIL7	Eukaryotic translation initiation factor 5A	21	87.51
B6SIM0	Cytochrome c oxidase polypeptide Vb	3	29.25
B6SIM7	Proteasome subunit beta type	6	62.26
B6SIP0	NHP2-like protein 1	3	76.84
B6SIP2	Hydrogen-transporting ATP synthase, rotational mechanism	5	70.96
B6SIP4	40S ribosomal protein S26	3	65.44
B6SIR7	Uncharacterized protein	6	39.74
B6SIR9	1-aminocyclopropane-1-carboxylate oxidase	3	64.43
B6SIU1	Ubiquitin-conjugating enzyme E2-17 kDa 9	2	31.55
B6SIU4	Peroxidase	5	59.73
B6SIU9	Glycine-rich RNA-binding protein 2	5	68.08
B6SIX3	40S ribosomal protein S24	1	28.79
B6SIY6	60S ribosomal protein L44	6	23.17
B6SJ21	Guanine nucleotide-binding protein beta subunit-like protein	21	91.77
B6SJC1	RALF	3	29.32
B6SJC8	60S ribosomal protein L18	7	135.05
B6SJF5	Acyl carrier protein	1	27.85
B6SJJ1	60S ribosomal protein L31	2	33.92
B6SJJ4	Jasmonate-induced protein	11	120.59
B6SJN1	Auxin-repressed 12.5 kDa protein	4	57.03
B6SJQ5	Histone H3	1	38.53
B6SJS2	Protein Z	6	72.09
B6SJS7	Nascent polypeptide-associated complex subunit beta	2	80.92
B6SJY2	Putative uncharacterized protein	1	36.13
B6SJZ5	Histone H2B	1	28.41
B6SJZ8	Glyceraldehyde-3-phosphate dehydrogenase	2	121.21
B6SK03	Ubiquitin-conjugating enzyme spm2	9	102.6
B6SK48	Late embryogeneis abundant protein	2	74.56
B6SK54	Superoxide dismutase [Cu-Zn]	4	61.01
B6SKA0	Glutathione S-transferase GSTF2	20	95.56
B6SKA7	Elongation factor 1-alpha	1	38.32
B6SKN3	1,2-dihydroxy-3-keto-5-methylthiopentene dioxygenase	14	88.72
B6SKW0	Histone H4	5	69.06
B6SLI1	40S ribosomal protein S30	2	77.74
B6SLK4	Elongation factor 1-beta	16	69.74
B6SLU8	Putative uncharacterized protein	6	69.92
B6SLX1	Chaperonin	7	44.58
B6SM71	Uncharacterized protein	2	45.84
B6SMC1	Thioredoxin	3	49.05
B6SMQ5	Triosephosphate isomerase	10	93.17
B6SMR2	Peroxidase	2	41.55
B6SN85	H/ACA ribonucleoprotein complex subunit 3-like protein	1	29.08
B6SNG5	6,7-dimethyl-8-ribityllumazine synthase	1	52.86
B6SNI9	Cytochrome b5	3	43.45
B6SNL8	60S ribosomal protein L38	3	73.77
B6SNM4	Protein transport protein Sec61 beta subunit	2	48.01
B6SP74	Glycine-rich RNA-binding protein 2	15	156.27
B6SPB2	Flavoprotein wrbA	4	72.22
B6SPL7	Copper chaperone	5	82.91
B6SPR5	Fb14	5	36.35
B6SPX4	Tubulin alpha-3 chain	21	118.51
B6SPZ2	Glyceraldehyde-3-phosphate dehydrogenase	2	38.73
B6SQE5	BRASSINOSTEROID INSENSITIVE 1-associated receptor kinase 1	3	76.08
B6SQI1	Bundle sheath cell specific protein 1	2	70.23
B6SQM6	Pathogeneis protein 10	7	71.05
B6SR40	Putative uncharacterized protein	3	34.4
B6SRE7	Peptidyl-prolyl cis-trans isomerase	4	44.07
B6SRI4	14-3-3-like protein	6	74.38
B6SRL2	Aconitate hydratase	23	91.04
B6SS03	Arogenate dehydrogenase isoform 2	3	40.35
B6SS27	AMP-binding protein	1	50.69
B6SS48	Outer mitochondrial membrane protein porin	9	69.58
B6SSB6	Eukaryotic translation initiation factor 3 subunit I	9	55.97
B6SSJ6	Protein P21	2	30.95
B6SST9	ATP synthase delta chain	2	35.18
B6ST04	Beta-hexosaminidase	5	63.63
B6ST82	Putative uncharacterized protein	5	77.75
B6STA5	Glycine-rich RNA-binding protein 2	3	160.19
B6STJ0	Pleckstrin homology domain containing, family A	3	33.48
B6STR1	dTDP-4-dehydrorhamnose reductase	4	28.11
B6STY9	Salt tolerance protein	1	61.84
B6SU31	Glutathione peroxidase	1	43.38
B6SUB6	Anthocyanidin 5,3-O-glucosyltransferase	4	51.91
B6SUD1	Alcohol dehydrogenase 2	4	34
B6SUK0	LOL3	2	31.2
B6SUK9	GNAT transcription factor	1	31.64
B6SUV6	Hypersensitive-induced response protein	1	29.66
B6SV64	Heat shock 70 kDa protein 4	7	92.62
B6SVE1	Carboxypeptidase	5	73.61
B6SVV9	ATP synthase subunit beta	27	99.83
B6SWV1	Glucose-6-phosphate 1-dehydrogenase	14	73.31
B6SWZ4	Propionyl-CoA carboxylase beta chain	2	55.12
B6SXA8	Ubiquitin-fold modifier 1	1	30.58
B6SXE9	Chemocyanin	3	25.62
B6SXF5	Pathogenesis-related protein 1	18	86.66
B6SXV4	Peroxisomal fatty acid beta-oxidation multifunctional protein	7	50.49
B6SXW8	RuBisCO large subunit-binding protein subunit alpha	15	101.84
B6SY01	Ferredoxin--nitrite reductase	13	76.44
B6SYF5	Peptidyl-prolyl cis-trans isomerase	3	78.18
B6SYW0	40S ribosomal protein S26	2	27.18
B6SYY0	Beta-fructofuranosidase, insoluble isoenzyme 7	8	45.97
B6SZ69	Heat shock cognate 70 kDa protein 2	2	43.94
B6SZ83	Actin-7	2	74.92
B6SZB9	14-3-3-like protein	8	143.38
B6SZK9	Coatomer subunit epsilon	1	54.58
B6SZY7	Glutathione S-transferase IV	7	68.29
B6SZZ6	Nonspecific lipid-transfer protein	3	27.48
B6T033	Glutathione S-transferase GSTU6	6	78.68
B6T056	Superoxide dismutase [Cu-Zn]	2	55.14
B6T0Q2	Histone H2A	3	41.69
B6T0X0	Histone H4	1	60.88
B6T0Y2	ATP synthase epsilon chain, mitochondrial	5	55.94
B6T0Z9	60S ribosomal protein L27a-3	1	56.57
B6T188	40S ribosomal protein S26	3	16.62
B6T198	40S ribosomal protein S26	2	14.12
B6T1G5	Histone H2B	8	89.45
B6T1G6	60S ribosomal protein L24	8	67.36
B6T1H0	40S ribosomal protein S6	8	63.67
B6T1K2	60S acidic ribosomal protein P1	1	34.47
B6T1L8	60S ribosomal protein L33-B	9	130.76
B6T1V6	Calmodulin	4	32.13
B6T267	Ribosomal protein L15	6	87.54
B6T281	40S ribosomal protein S14	3	73.66
B6T291	Actin-depolymerizing factor 3	1	103.72
B6T2A5	40S ribosomal protein S11	14	58.57
B6T2A6	Stem-specific protein TSJT1	6	65.83
B6T2R4	IQ calmodulin-binding motif family protein	4	36.8
B6T2S0	26S protease regulatory subunit 4	5	95.74
B6T2Y1	Peroxiredoxin-5	11	88.58
B6T2Z0	B12D protein	2	40.81
B6T329	Nuclease PA3	12	101.17
B6T3B4	Putative uncharacterized protein	7	77.89
B6T3D4	Methionyl-tRNA synthetase	3	29.28
B6T3E9	Histone H2A	4	47.62
B6T3J3	Histone H2A	1	37.75
B6T3V1	Peroxidase	8	76.23
B6T433	Elongation factor 1-alpha	15	102.57
B6T451	Importin subunit alpha	6	55.86
B6T4E7	40S ribosomal protein S6	8	97.38
B6T4G7	Fibrillarin-2	7	81.08
B6T4H7	60S ribosomal protein L27a-3	5	49.96
B6T4P9	Esterase	2	33.14
B6T4Q3	Plasminogen activator inhibitor 1 RNA-binding protein	5	48.88
B6T4Q5	Pro-resilin	7	49.34
B6T4R2	Flavoprotein wrbA	20	109.86
B6T4R3	UTP--glucose-1-phosphate uridylyltransferase	13	89.73
B6T4U8	Calmodulin	6	68.74
B6T533	Ribosomal protein	3	54.88
B6T574	Pyruvate kinase	11	72.27
B6T595	60S ribosomal protein L17	8	50.98
B6T5F2	60S ribosomal protein L13	13	75.62
B6T5H6	Auxin-induced protein PCNT115	5	55.4
B6T5Q6	Uncharacterized protein	3	31.14
B6T5R1	Ran-binding protein 1	5	54.73
B6T5U0	Uncharacterized protein	3	74.24
B6T638	Tyrosyl-tRNA synthetase	3	30.67
B6T6B3	Eukaryotic translation initiation factor 3 subunit M	5	49.73
B6T6D2	Disease resistance response protein 206	2	76.62
B6T6G1	60S ribosomal protein L12	6	75.71
B6T6H3	Pyruvate dehydrogenase E1 component subunit beta	2	83.43
B6T6Y2	S-glutathione dehydrogenase/class III alcohol dehydrogenase	5	39.12
B6T706	Aspartic proteinase oryzasin-1	5	66.86
B6T711	DNA repair protein RAD23	1	63.3
B6T715	Aldehyde dehydrogenase	2	2.05
B6T766	60S ribosomal protein L21	2	44.67
B6T769	60S ribosomal protein L7a	14	62.79
B6T7A4	Glyceraldehyde-3-phosphate dehydrogenase	22	88.5
B6T7B1	Peroxidase	7	83.42
B6T7B2	40S ribosomal protein S9	12	78.53
B6T7B6	Glutathione S-transferase, C-terminal-like	11	80.33
B6T7B8	Aquaporin PIP2.2	8	104.72
B6T7C2	Eucaryotic translation initiation factor5 isoform 1	1	29.85
B6T7C6	Putative uncharacterized protein	2	86.55
B6T7E7	Histone H2A	2	5.87
B6T7G7	Elongation factor 1-gamma 3	2	67.35
B6T7H0	Glutathione S-transferase 6	8	55.51
B6T7H7	Protein LRP16	2	10.49
B6T7J7	Serine hydroxymethyltransferase	10	90.38
B6T7L9	14-3-3-like protein	15	124.69
B6T7Q7	Serine hydroxymethyltransferase	9	83.77
B6T7Z2	Cytochrome b5	1	33.34
B6T828	Grx_C4-glutaredoxin subgroup I	2	38.56
B6T831	60S ribosomal protein L37a	6	69.27
B6T834	40S ribosomal protein S3a	8	65.93
B6T856	L-lactate dehydrogenase	9	71.44
B6T872	60S ribosomal protein L32	7	81.53
B6T8C6	Ribosomal protein	2	35.89
B6T8F4	Ran-binding protein 1	1	25.29
B6T8F6	Uncharacterized protein	1	31.57
B6T8I3	Disease resistance response protein 206	3	87.74
B6T8K2	40S ribosomal protein S20	5	74.66
B6T8M9	Mitochondrial prohibitin complex protein 2	11	90.11
B6T8R5	60S ribosomal protein L34	4	41.56
B6T8U0	Plasminogen activator inhibitor 1 RNA-binding protein	23	118.1
B6T8U5	ER6 protein	3	39.16
B6T904	UMP-CMP kinase	7	61.4
B6T916	N-acetyltransferase	2	40.56
B6T969	Proteasome subunit alpha type	2	10.92
B6T9A1	Co-chaperone protein SBA1	4	60.82
B6T9C0	Uncharacterized protein	39	109.45
B6T9P7	Cycloartenol-C-24-methyltransferase 1	1	26.29
B6T9T0	O-methyltransferase ZRP4	14	96.64
B6T9W6	Charged multivesicular body protein 1b	2	29.33
B6TA81	GDP-mannose 4,6 dehydratase 2	4	34.39
B6TAA7	Chaperonin	3	45.04
B6TAJ3	Proteasome subunit alpha type	8	130.9
B6TAL1	Vacuolar processing enzyme	1	51.01
B6TAT4	60S ribosomal protein L36	2	34.72
B6TB29	Fructokinase-2	20	101.93
B6TB39	Fructokinase-2	15	97.58
B6TB84	Soluble inorganic pyrophosphatase	2	41.42
B6TBA8	Aspartic proteinase nepenthesin-2	2	51.86
B6TBH5	Cortical cell-delineating protein	4	59.87
B6TBM1	Alpha-soluble NSF attachment protein	9	95.89
B6TBW2	ATP synthase delta chain	11	94.26
B6TBW4	Proliferation-associated protein 2G4	19	58.87
B6TBX3	GTP-binding nuclear protein Ran-A1	3	27.89
B6TBY8	UDP-glucose 6-dehydrogenase	20	123.33
B6TC92	60S ribosomal protein L35	4	34.15
B6TC95	Histone H1	4	41.34
B6TCE9	Peptidyl-prolyl cis-trans isomerase	3	31.76
B6TCK3	NADH-cytochrome b5 reductase	8	41.15
B6TCR9	Mitochondrial ATP synthase	18	81.7
B6TD54	ATP-citrate synthase	5	68.61
B6TD62	Membrane steroid-binding protein 1	4	64.34
B6TD69	40S ribosomal protein S17-4	5	57.07
B6TDA9	2-cys peroxiredoxin BAS1	4	51.57
B6TDF2	Riboflavin synthase alpha chain	2	41.57
B6TDF8	Glyceraldehyde-3-phosphate dehydrogenase	8	143.12
B6TDG5	Protein pob	1	25.43
B6TDH1	DAG protein	6	78.01
B6TDH5	Ubiquitin-conjugating enzyme E2-17 kDa	2	47.43
B6TDT6	Methylthioribose kinase	15	97.04
B6TDW7	Secretory protein	2	32.14
B6TE40	60S ribosomal protein L22-2	1	36.77
B6TEC1	Sorbitol dehydrogenase	2	54.21
B6TEM6	Acyl carrier protein	3	26.44
B6TEP5	Triose phosphate/phosphate translocator, non-green plastid,chloroplast	2	63.01
B6TET7	Abscisic stress ripening protein 1	6	80.45
B6TEX6	Cytochrome b-c1 complex subunit 7	3	65.44
B6TF12	Glycine-rich RNA-binding protein 8	5	77.75
B6TF15	Xylose isomerase	2	68.05
B6TF69	Ketol-acid reductoisomerase	7	109.09
B6TFE4	Ribokinase	2	35.92
B6TFN1	Minor allergen Alt a 7	10	144.97
B6TFS9	14-3-3-like protein A	7	50.94
B6TFX9	Legumin-like protein	2	35.53
B6TFY4	40S ribosomal protein S27	6	75.03
B6TG61	40S ribosomal protein S16	9	65.32
B6TG70	Mitochondrial-processing peptidase beta subunit	21	84.94
B6TG98	Copper ion binding protein	2	60.77
B6TGF0	Proteasome subunit alpha type	1	45.87
B6TGG2	2,3-bisphosphoglycerate-independent phosphoglycerate mutase	2	50.87
B6TGG7	3-oxoacyl-[acyl-carrier-protein] synthase	5	71.15
B6TGS7	Cytochrome c	1	42.81
B6TGS8	6,7-dimethyl-8-ribityllumazine synthase	4	76.74
B6TH42	60S ribosomal protein L9	4	37.76
B6TH57	Succinyl-CoA ligase alpha-chain 2	12	90.65
B6TH64	40S ribosomal protein S9	6	45.71
B6TH67	MFP1 attachment factor 1	1	35.21
B6THH7	Isoamyl acetate-hydrolyzing esterase	5	39.71
B6THJ2	Mitochondrial uncoupling protein 3	6	90.33
B6THM9	60S ribosomal protein L22-2	2	53.23
B6THR9	3-isopropylmalate dehydrogenase	2	63.72
B6THT0	Peroxiredoxin-5	2	23.15
B6THU5	Elongation factor 1-delta 1	3	50.55
B6THU9	Peroxidase	8	55.37
B6THZ8	Threonine synthase	3	63.4
B6TIG6	Transaminase/ transferase, transferring nitrogenous groups	3	72.37
B6TIL4	GDP-mannose 3,5-epimerase 2	2	47.73
B6TIL6	3-ketoacyl-CoA thiolase 2, peroxisomal	8	73.67
B6TIM2	Deoxyribodipyrimidine photolyase	3	36.19
B6TIQ8	ATP/GTP binding protein	4	46.23
B6TIR4	Ribulose-phosphate 3-epimerase	2	99.55
B6TIY2	Transposon protein	1	49.4
B6TJ22	Glutathione S-transferase parA	4	52.54
B6TJ40	Lipid transfer protein	1	52.82
B6TJ78	3-N-debenzoyl-2-deoxytaxol N-benzoyltransferase	8	52.15
B6TJ90	Histone H4	15	76.24
B6TJ93	40S ribosomal protein S15a	7	69.78
B6TJB6	Proteasome subunit alpha type	10	131.9
B6TJM1	Isocitrate dehydrogenase [NAD] subunit, mitochondrial	15	77.59
B6TJY4	Dihydrolipoyllysine-residue acetyltransferase component of pyruvatedehydrogenase complex	8	55.51
B6TK17	DREPP2 protein	11	59.75
B6TK27	Glutathione S-transferase GSTU6	2	25.17
B6TKR7	Jasmonate-induced protein	4	72.74
B6TKY3	Putative TCP-1/cpn60 chaperonin family protein	13	80.7
B6TKZ3	Hydrolase, carbon-nitrogen family	3	34.05
B6TL24	Glyoxylate reductase	1	37.83
B6TL26	NADPH quinone oxidoreductase 2	2	40.59
B6TL91	Hsc70-interacting protein	5	59.49
B6TLM5	Glutathione S-transferase GSTU6	6	83.8
B6TLU5	Lipid binding protein	2	32.27
B6TLX0	NADH-ubiquinone oxidoreductase 10.5 kDa subunit	4	46.95
B6TLX2	Fiber protein Fb15	4	34.59
B6TLX4	Jasmonate-induced protein	2	67.83
B6TM00	60 ribosomal protein L14	11	86.25
B6TM55	APx1-Cytosolic Ascorbate Peroxidase	12	102.31
B6TMA0	Dehydrin 13	2	40.95
B6TMB2	PDIL2-2-Zea mays protein disulfide isomerase	2	33.09
B6TMC1	DAG protein	2	25.16
B6TMF3	Wound/stress protein	1	77.74
B6TMG9	Mitochondrial NADH ubiquinone oxidoreductase 29 kDa subunit	2	35.64
B6TN41	4-hydroxy-4-methyl-2-oxoglutarate aldolase	5	74.56
B6TN48	3-hydroxyisobutyryl-CoA hydrolase/ catalytic	1	66.16
B6TNC0	Ankyrin repeat domain-containing protein 2	7	71.78
B6TNF1	Calnexin	8	111.63
B6TNI6	DREPP4 protein	10	93.4
B6TNR8	40S ribosomal protein S2	3	41.32
B6TNS0	Nucleolar protein Nop56	4	77.82
B6TNT5	Peptide methionine sulfoxide reductase	7	65.83
B6TNY0	Aquaporin TIP2.1	7	102.87
B6TP19	Thioredoxin-like protein 5	5	62.48
B6TP36	Prohibitin	8	77.13
B6TP58	Histone H3	1	52.99
B6TP60	CSD transcription factor	10	123.57
B6TPA4	Carnitine racemase/ catalytic	3	37.97
B6TPG2	60S ribosomal protein L26-1	5	28.93
B6TPP7	Threonine synthase	12	61.63
B6TQ08	Actin-1	23	82.13
B6TQ36	Pyruvate dehydrogenase E1 component subunit beta	4	26.28
B6TQ65	Proteasome subunit beta type	7	95.19
B6TQB3	Ran-binding protein 1	1	49.22
B6TQC0	3-N-debenzoyl-2-deoxytaxol N-benzoyltransferase	13	62.52
B6TQN7	60S acidic ribosomal protein P1	4	66.69
B6TQW0	Carboxypeptidase	4	82.87
B6TR38	Basic endochitinase A	3	66.27
B6TRL2	Brain acid soluble protein 1	11	68.31
B6TRM9	Mitochondrial-processing peptidase alpha subunit	3	35.46
B6TRQ7	Pre-mRNA-splicing factor 19	3	14.39
B6TRR4	60S ribosomal protein L36	4	38.73
B6TRW8	Dihydrolipoyllysine-residue succinyltransferase component of 2-oxoglutarate dehydrogenase complex	5	56.13
B6TS21	Succinyl-CoA ligase subunit beta	22	95.69
B6TS22	O-methyltransferase ZRP4	16	127.52
B6TS83	Aquaporin PIP2.1	10	107.03
B6TS84	Transaldolase 2	3	72.77
B6TS91	Glutathione S-transferase	2	26.73
B6TSB3	Glucose-6-phosphate 1-dehydrogenase	8	50.88
B6TSH6	60S ribosomal protein L21	2	29.79
B6TSQ9	Aspartic proteinase oryzasin-1	8	89.89
B6TTP0	Histone H3	3	97.97
B6TTP1	Non-specific lipid-transfer protein	1	30.6
B6TTW1	Cyanate hydratase	1	40.22
B6TU33	Rapid alkalinization factor 1	4	110.92
B6TUA2	Acetyltransferase component of pyruvate dehydrogenase complex	4	35.68
B6TV07	Glutamate decarboxylase	2	76.34
B6TV55	Stem 28 kDa glycoprotein	11	85.44
B6TVC7	Ferredoxin	2	21.67
B6TVD6	3-isopropylmalate dehydrogenase	3	58.65
B6TVP8	Stromal cell-derived factor 2	1	50.6
B6TVU2	Prefoldin subunit 5	2	59.76
B6TW65	Beta-glucosidase	2	64.22
B6TWE1	USP family protein	2	40.39
B6TWW1	Aspartate-semialdehyde dehydrogenase	9	55.73
B6TXH5	Transaminase/ transferase, transferring nitrogenous groups	3	40.29
B6TXM6	10-deacetylbaccatin III 10-O-acetyltransferase	3	41.93
B6TXS9	ATP synthase subunit gamma	15	103.49
B6TXX0	Ribose-phosphate pyrophosphokinase 4	11	67.81
B6TYG2	Enoyl-[acyl-carrier-protein] reductase [NADH]	6	78.11
B6TYW3	Ribonuclease 1	1	51.34
B6TZD1	Methylthioribose-1-phosphate isomerase	13	82.64
B6TZS3	Uncharacterized protein	5	58.58
B6TZY4	60S ribosomal protein L28	8	54.88
B6U0P4	RHM1	2	46.24
B6U0S1	Elongation factor 2	41	129.12
B6U0T2	Putative uncharacterized protein	2	43.12
B6U118	T-complex protein 1 subunit zeta	6	78.52
B6U1C5	Uncharacterized protein	2	48.99
B6U242	Uncharacterized protein	3	55.03
B6U284	14-3-3-like protein	12	84.23
B6U3A0	Glycine-rich RNA-binding protein 7	6	73.49
B6U3H8	Lipid transfer protein	2	34.37
B6U474	Minor allergen Alt a 7	4	53.08
B6U4D6	Phenylalanine ammonia-lyase	15	79.6
B6U4D9	Protein ROOT HAIR DEFECTIVE 3 homolog	4	39.32
B6U543	Versicolorin reductase	7	76.37
B6U579	Thaumatin-like protein	4	73.35
B6U5I0	Mitochondrial import inner membrane translocase subunit Tim10	3	52.24
B6U5W6	Mitochondrial import inner membrane translocase subunit Tim9	2	49.31
B6U6W0	Peroxidase	11	80.28
B6U724	Flavoprotein wrbA	2	37.12
B6U7D8	Cinnamyl alcohol dehydrogenase	13	75.98
B6U7P4	Nonspecific lipid-transfer protein AKCS9	1	25.23
B6U7Y1	Activator of 90 kDa heat shock protein ATPase	7	25.56
B6U8P6	ABA-responsive protein	5	41.57
B6U990	Ankyrin repeat domain-containing protein 2	6	62.38
B6U9K5	Oxysterol-binding protein	2	63.63
B6U9S6	APx1-Cytosolic Ascorbate Peroxidase	10	72.86
B6U9X1	Cytidine deaminase	3	43.3
B6UB73	APx1-Cytosolic Ascorbate Peroxidase	13	87.86
B6UBG1	Putative uncharacterized protein	2	32.11
B6UC34	Glutaminyl-tRNA synthetase	3	40.72
B6UCR8	Proteasome subunit alpha type	6	68.48
B6UCV5	Shikimate biosynthesis protein aroDE	9	48.39
B6UD26	O-methyltransferase ZRP4	11	78.31
B6UD80	Glutathione S-transferase	4	49.57
B6UDG4	Malic enzyme	19	93.29
B6UDS5	Glutamine synthetase	4	52.6
B6UDY2	60S ribosomal protein L17	7	59.74
B6UE00	Soluble inorganic pyrophosphatase	1	40.05
B6UE01	40S ribosomal protein S29	6	54.47
B6UE23	60S ribosomal protein L18a	14	103.24
B6UEA6	40S ribosomal protein S28	2	60.07
B6UEB0	Lipid binding protein	2	30.6
B6UEG5	Mitochondrial import inner membrane translocase subunit Tim9	3	32.6
B6UEL1	Germin-like protein subfamily 1 member 11	6	56.21
B6UES0	Charged multivesicular body protein 4b	4	41.66
B6UF43	Calcium-dependent protein kinase, isoform 2	4	51.58
B6UF55	5-methyltetrahydropteroyltriglutamate--homocysteine methyltransferase	8	81.64
B6UFB3	Stromal 70 kDa heat shock-related protein	7	86.57
B6UG09	Putative uncharacterized protein	3	62
B6UG81	Cortical cell-delineating protein	2	61.82
B6UGK8	3-isopropylmalate dehydratase small subunit 2	4	67.87
B6UGM5	60S ribosomal protein L21	2	36.21
B6UGQ9	Rhicadhesin receptor	21	123.93
B6UGR9	60S ribosomal protein L10-3	15	75.29
B6UH77	Histone H3	11	56.75
B6UHB6	Histone H1	4	41.23
B6UHP9	Programmed cell death protein 5	4	44.42
B6UHQ8	Blue copper protein	2	51.37
B6UHU1	Catalase	22	100.07
B6UIM2	40S ribosomal protein S10	6	39.55
B7U627	DHN2-like protein	11	79.13
B7ZWY9	Citrate synthase	5	77.58
B7ZX06	Uncharacterized protein	9	73.66
B7ZXQ8	Peroxidase	13	108.25
B7ZY79	Putative leucine-rich repeat receptor-like protein kinase family protein	3	29.87
B7ZZ04	Uncharacterized protein	10	114.23
B7ZZ42	Uncharacterized protein	66	102.69
B7ZZJ0	3-oxoacyl-[acyl-carrier-protein] synthase	11	74.89
B7ZZZ2	Uncharacterized protein	6	126.81
B8A046	Phenylalanine ammonia-lyase	44	94.58
B8A068	S-adenosylmethionine synthase	16	100.05
B8A095	Uncharacterized protein	4	62.25
B8A0P7	Uncharacterized protein	2	55.36
B8A0Q6	Uncharacterized protein	11	90.83
B8A0S8	Uncharacterized protein	7	106.29
B8A1C0	Proliferating cell nuclear antigen	3	103.55
B8A1K3	Uncharacterized protein	3	50.34
B8A1K8	Uncharacterized protein	3	84.53
B8A1M2	Thioredoxin-like protein 5	1	45.19
B8A1R0	Putative O-Glycosyl hydrolase superfamily protein	3	37.83
B8A306	Phosphoglycerate mutase1	29	68.44
B8A324	Uncharacterized protein	4	60.75
B8A367	Cysteine synthase	4	109.55
B8A377	Cysteine synthase	25	117.96
B8A390	Uncharacterized protein	9	109.14
B8A3K0	Uncharacterized protein	3	76.67
B9TSW5	Glutamine synthetase	6	86.52
C0HDZ6	Uncharacterized protein	5	118.94
C0HE15	Uncharacterized protein	3	48.86
C0HE58	Uncharacterized protein	2	34.88
C0HER4	Aconitate hydratase	18	71.35
C0HF32	ATP synthase subunit beta	14	119.51
C0HF51	Uncharacterized protein	18	66.66
C0HF92	Uncharacterized protein	2	33.6
C0HFM4	Uncharacterized protein	9	49.35
C0HFP5	Uncharacterized protein	2	39.19
C0HFU7	Phospholipase D	15	75.48
C0HGE1	Uncharacterized protein	2	94.61
C0HGT5	T-complex protein 1 subunit delta	9	60.83
C0HGT6	Uncharacterized protein	1	30.47
C0HGV5	Uncharacterized protein	25	104.57
C0HHA6	Peroxidase	13	69.21
C0HHC4	Nucleoside diphosphate kinase	9	65.23
C0HHJ2	Uncharacterized protein	2	27.42
C0HHR4	Uncharacterized protein	9	113.09
C0HHT0	Phospholipase D	9	62.06
C0HHT5	Glutamate decarboxylase	2	54.06
C0HHU2	Uncharacterized protein	11	72.65
C0HHY2	Purple acid phosphatase	2	32.51
C0HJ33	Uncharacterized protein	1	64.47
C0HJ53	Uncharacterized protein	5	62.34
C0P2E2	60S ribosomal protein L21	10	60.7
C0P2K9	Uncharacterized protein	10	92.3
C0P3K6	Uncharacterized protein	1	57.12
C0P3Q1	Uncharacterized protein	4	50.12
C0P3T3	Peroxidase	5	106.75
C0P3Z8	Uncharacterized protein	6	122.97
C0P429	Uncharacterized protein	10	53.41
C0P455	Uncharacterized protein	10	125.23
C0P488	Uncharacterized protein	2	49.55
C0P4C5	Aquaporin TIP2-3	4	62.16
C0P4G2	Putative cytochrome P450 superfamily protein	27	87.85
C0P4K4	Uncharacterized protein	2	41.02
C0P4M0	Uncharacterized protein	18	103.26
C0P4S1	Peroxidase	12	91.63
C0P4T2	Uncharacterized protein	24	92.88
C0P4T5	Uncharacterized protein	15	78.89
C0P4U8	ATP synthase	4	61.62
C0P4Z1	Uncharacterized protein	2	45.94
C0P516	Uncharacterized protein	9	97.6
C0P530	Putative TCP-1/cpn60 chaperonin family protein isoform 1	13	74.78
C0P539	Uncharacterized protein	1	45.43
C0P558	Uncharacterized protein	4	77.2
C0P567	Uncharacterized protein	12	79.02
C0P568	NADH ubiquinone oxidoreductase 13kD-like subunit	3	50.69
C0P5B0	Asparaginyl-tRNA synthetase, cytoplasmic 3	6	38.17
C0P5C0	Importin subunit alpha	5	64.16
C0P5U8	Glutathione S-transferase 4	14	116.58
C0P638	Uncharacterized protein	4	47.62
C0P664	Uncharacterized protein	2	88.43
C0P6I5	Uncharacterized protein	2	47.63
C0P6S7	Uncharacterized protein	1	36.09
C0P758	Malic enzyme	1	46.79
C0P790	Eukaryotic translation initiation factor 3 subunit B	4	53.22
C0P7E7	Uncharacterized protein	2	28.85
C0P7J4	Uncharacterized protein	5	71.32
C0P7J5	Acyl-coenzyme A oxidase	3	40.06
C0P7Q1	Uncharacterized protein	4	60.89
C0P820	Uncharacterized protein	4	38.86
C0P840	Lipoxygenase	18	69.42
C0P848	Formate dehydrogenase	25	83.71
C0P869	Uncharacterized protein	9	101.24
C0P8C6	Uncharacterized protein	11	53.02
C0P8K7	Uncharacterized protein	1	26.03
C0P8R6	Uncharacterized protein	1	36.01
C0P930	Uncharacterized protein	2	51.5
C0P9J6	Aminoaldehyde dehydrogenase 1	9	65.88
C0P9K2	Uncharacterized protein	18	128.54
C0P9T1	Uncharacterized protein	2	47.05
C0PA04	Uncharacterized protein	5	81.74
C0PA44	Uncharacterized protein	4	63.85
C0PAH7	Uncharacterized protein	3	25.38
C0PAJ9	Uncharacterized protein	5	41.65
C0PAS6	Uncharacterized protein	3	44.87
C0PAU7	Glucose-6-phosphate isomerase	2	37.08
C0PB15	Uncharacterized protein	13	73.39
C0PB44	Transaminase/transferase	2	28.76
C0PBH7	Ribose-5-phosphate isomerase	3	40.77
C0PBL7	Uncharacterized protein	3	62.82
C0PBY7	Nucleoside diphosphate kinase	3	71.15
C0PC61	Uncharacterized protein	4	58.71
C0PC62	Uncharacterized protein	6	72.56
C0PC75	Putative thioredoxin superfamily protein	1	29.58
C0PCQ6	Uncharacterized protein	5	76.98
C0PCV2	40S ribosomal protein S8	18	114.86
C0PCX2	Cysteine synthase	5	46.05
C0PCY1	Ubiquitin carboxyl-terminal hydrolase	3	72.17
C0PD27	Isocitrate dehydrogenase [NADP]	17	95.05
C0PD45	Uncharacterized protein	2	25.85
C0PD71	Uncharacterized protein	7	64.67
C0PD90	Uncharacterized protein	1	26.81
C0PDA6	Uncharacterized protein	5	63.38
C0PDB6	Uncharacterized protein	15	98.71
C0PDG3	Uncharacterized protein	4	63.91
C0PDM0	Uncharacterized protein	3	49.97
C0PDV3	MYB-related transcription factor	1	28.47
C0PF40	Uncharacterized protein	2	45.27
C0PF45	Peroxidase	7	89.2
C0PFA1	Adenylosuccinate synthetase, chloroplastic	10	82.24
C0PFF5	Proteasome subunit beta type	3	56.41
C0PFJ2	Succinate dehydrogenase [ubiquinone] iron-sulfur subunit, mitochondrial	4	70.63
C0PFK3	Proteasome subunit alpha type	11	69.92
C0PFM8	Uncharacterized protein	1	34.82
C0PFX0	Glucose-6-phosphate 1-dehydrogenase	11	45.86
C0PG78	Uncharacterized protein	2	68.35
C0PGB5	Pyruvate kinase	2	43.96
C0PGM6	Uncharacterized protein	7	59.75
C0PGQ1	Uncharacterized protein	7	35.44
C0PGU8	Uncharacterized protein	8	112.35
C0PH06	Uncharacterized protein	2	48.26
C0PH85	Uncharacterized protein	9	67.82
C0PHB0	Uncharacterized protein	5	65.21
C0PHC0	Putative ATPase, V1 complex, subunit A protein	20	94.84
C0PHH5	Dihydrolipoyl dehydrogenase	10	66.44
C0PHL2	Uncharacterized protein	2	65.36
C0PHR4	Adenosylhomocysteinase	59	100.7
C0PHR9	Uncharacterized protein	1	27.35
C0PHV6	Uncharacterized protein	26	89.18
C0PI43	Uncharacterized protein	3	78.06
C0PIM0	Uncharacterized protein	1	53.42
C0PJ26	Uncharacterized protein	7	46.92
C0PJ41	Putative ubiquitin-conjugating enzyme family	1	28.75
C0PJQ8	Uncharacterized protein	11	74.24
C0PJR9	Uncharacterized protein	2	55.27
C0PK05	Lactoylglutathione lyase	17	88.21
C0PK55	Uncharacterized protein	2	52.17
C0PKD2	Uncharacterized protein	6	47.42
C0PKT5	Uncharacterized protein	4	94.35
C0PL35	Glyoxysomal fatty acid beta-oxidation multifunctional protein MFP-a	6	25.05
C0PLF0	Protein disulfide-isomerase	10	61.79
C0PLI2	Uncharacterized protein	9	106.98
C0PLV4	Uncharacterized protein	1	54.66
C0PLX5	Uncharacterized protein	1	68.53
C0PM03	Uncharacterized protein	7	55.8
C0PM74	Uncharacterized protein	8	39.02
C0PMC5	Uncharacterized protein	20	62.55
C0PMH6	Glucose-6-phosphate/phosphate translocator 2Glucose-6-phosphate/phosphate-translocator	3	72.23
C0PMJ0	Phenylalanine ammonia-lyase	1	44.26
C0PN38	Uncharacterized protein	6	123.56
C0PN94	Ras protein RIC2	3	39.74
C0PNK2	Uncharacterized protein	2	56.88
C0PNL5	Uncharacterized protein	2	16.8
C0PNT2	40S ribosomal protein S24	1	28.68
C0PPB6	Peroxidase	2	76.26
C0PPD4	Uncharacterized protein	4	59.26
C1K9J1	Heat shock protein 90	14	81.81
C3UZ63	HSP protein	6	81.52
C4IYE1	Uncharacterized protein	5	34.35
C4IYM7	Uncharacterized protein	3	41.22
C4IZW9	Malate dehydrogenase	31	111.81
C4IZZ9	Uncharacterized protein	1	31.69
C4J030	Uncharacterized protein	5	28.24
C4J0D4	Putative cytochrome P450 superfamily protein	1	26.18
C4J2K0	Uncharacterized protein	13	55.53
C4J2M5	Pyruvate kinase	5	101.31
C4J3E2	Uncharacterized protein	11	27.07
C4J3S6	Uncharacterized protein	10	65.71
C4J410	Heat shock protein1	10	78.15
C4J477	Dehydrin	5	89.86
C4J4E4	Uncharacterized protein	19	110.31
C4J4M8	Histone H2B	3	53
C4J4U3	Uncharacterized protein	8	87.71
C4J4W3	Uncharacterized protein	13	67.94
C4J6I7	Uncharacterized protein	2	66.73
C4J6K9	Rab GDP dissociation inhibitor alpha	11	67.16
C4J6R6	Uncharacterized protein	9	55
C4J748	Uncharacterized protein	4	79.55
C4J757	Uncharacterized protein	1	43.88
C4J929	Ribosomal protein	6	71.67
C4J986	Uncharacterized protein	2	48.16
C4J9A9	Superoxide dismutase [Cu-Zn]	2	48.57
C4J9R0	Uncharacterized protein	5	89.56
C4JA36	Putative RNA recognition motif containing family protein	1	34.03
C4JA40	Phosphoribosylformylglycinamidine cyclo-ligase	4	44.38
C4JAU6	Plasma membrane intrinsic protein2	4	99.43
C4JB73	Uncharacterized protein	2	46.38
C4JBB8	Uncharacterized protein	9	82.07
C4JBE3	Aminomethyltransferase	11	96.25
C4JBF5	60S ribosomal protein L9, mRNA	8	65.79
C4JBJ2	Uncharacterized protein	6	68.59
C4JBL9	Glycine cleavage system H protein 1	3	78.92
C4JBS8	Glyceraldehyde-3-phosphate dehydrogenase	16	115
C4JBX2	Uncharacterized protein	6	45.64
C4JC09	Uncharacterized protein	1	26.25
D1ME28	Uncharacterized protein	3	88.6
D2DMN0	QM-like protein	2	36.35
D2JSQ1	ATP synthase subunit 4	9	110.83
D2JSQ3	ATP synthase subunit 8	4	47.14
D7NLB3	Peroxidase	17	119.77
D9IZY9	Pathogenesis-related protein 5	2	19.86
E7DDW6	Putative uncharacterized protein	4	19.48
G2XK63	Putative uncharacterized protein	10	51.51
H2BJB6	Acyl-CoA-like protein	11	64.55
H9BG22	Fatty acid alpha-dioxygenase	1	29.38
K7TI14	Clathrin heavy chain	17	89.54
K7TIN2	Glycine cleavage complex P-protein	8	41.1
K7TJS0	Uncharacterized protein	1	35.89
K7TJV6	Uncharacterized protein	4	48.34
K7TL05	14-3-3-like protein GF14-12	10	98.51
K7TM64	Pyruvate kinase	13	67.57
K7TMY3	Uncharacterized protein	6	120.85
K7TNB3	Uncharacterized protein	2	3.49
K7TNK3	Uncharacterized protein	5	62.72
K7TP58	Cysteine protease 1	7	101.17
K7TPR9	Pyruvate kinase	4	25.31
K7TQJ7	Uncharacterized protein	2	40.82
K7TSA0	Uncharacterized protein	2	0.92
K7TSU4	Putative O-Glycosyl hydrolase superfamily protein	7	46.55
K7TSX2	Uncharacterized protein	7	62.16
K7TT00	Uncharacterized protein	1	40.58
K7TT73	40S ribosomal protein S3	12	104.64
K7TU57	Uncharacterized protein	2	1.41
K7TVZ1	6-phosphogluconate dehydrogenase, decarboxylating	14	81.04
K7TWV7	Peptidyl-prolyl cis-trans isomerase	3	71.07
K7TX67	Plasma membrane H+-transporting ATPase-like protein	29	112.69
K7TY03	Alanine--tRNA ligase	13	51.26
K7U078	Uncharacterized protein	2	28.36
K7U0Q0	Putative sucrose synthase family protein	1	25.97
K7U0Q4	Uncharacterized protein	3	44.78
K7U0Y8	Serine/threonine-protein phosphatase	2	17
K7U159	Peroxidase	5	32.28
K7U5W7	Uncharacterized protein	7	69.99
K7U735	Uncharacterized protein	4	58.25
K7U795	Putative MADS-box transcription factor family protein	4	42.42
K7U850	ADP,ATP carrier protein 2, mitochondrial	16	112.95
K7U935	Catalase	12	93.3
K7U9C9	Putative DEAD-box ATP-dependent RNA helicase family protein	2	36.32
K7U9N2	Putative subtilase family protein	23	118.99
K7U9T3	Uncharacterized protein	3	59.43
K7UAJ5	Uncharacterized protein	2	31.84
K7UB12	Calcium-transporting ATPase	8	66.46
K7UB20	Uncharacterized protein	3	14.25
K7UBP7	Uncharacterized protein	1	67.78
K7UC74	Putative oxidoreductase, aldo/keto reductase family protein	1	37.46
K7UCH1	Putative TCP-1/cpn60 chaperonin family protein	1	39.87
K7UDE7	Uncharacterized protein	6	54.95
K7UDG5	Uncharacterized protein	9	65.48
K7UEU8	Uncharacterized protein	7	68.05
K7UFB4	Putative ATPase, V1 complex, subunit A protein	13	97.24
K7UFV4	Uncharacterized protein	18	86.05
K7UGR2	Putative TCP-1/cpn60 chaperonin family protein isoform 1	16	83.8
K7UGU4	Putative WD40-like beta propeller repeat family protein	10	109.02
K7UH13	Uncharacterized protein	1	52.95
K7ULE9	Uncharacterized protein	3	93
K7UND8	Uncharacterized protein	2	48.41
K7UNP2	Uncharacterized protein (Fragment)	1	90.79
K7UP24	Benzoxazinone synthesis8	7	64.35
K7UPD0	Putative TCP-1/cpn60 chaperonin family protein	13	73.14
K7UQS6	Heterogeneous nuclear ribonucleoprotein A3	1	43.5
K7UQT7	Elongation factor 1-gamma 2	3	30.19
K7URE0	Aconitate hydratase	44	115.27
K7URF9	Uncharacterized protein	3	28.81
K7US09	Uncharacterized protein	9	65.29
K7US39	Dihydrolipoyl dehydrogenase	22	124.06
K7US79	GTP-binding protein SAR1A	7	56.39
K7UTZ0	Hexose transporter	3	45.15
K7UVD7	Uncharacterized protein	7	67
K7UWM4	40S ribosomal protein S8	2	75.31
K7UX34	Uncharacterized protein	1	47.02
K7UX63	Phenylalanine ammonia-lyase	1	63.98
K7UX79	Dynamin protein 1A	4	45.14
K7UXK5	Putative alcohol dehydrogenase superfamily protein	15	81.09
K7UXM3	Putative thioredoxin superfamily protein	4	33.05
K7UY19	Fructose-bisphosphate aldolase	13	61.12
K7UY44	Nucleoside diphosphate kinase	5	56.2
K7UYX2	Uncharacterized protein	2	2.24
K7UZN5	Putative oxidoreductase, aldo/keto reductase family protein	8	77.47
K7UZU9	Uncharacterized protein	5	55.84
K7V067	Isocitrate dehydrogenase [NADP]	20	141.56
K7V0F3	Uncharacterized protein	2	39.28
K7V0P3	Uncharacterized protein	5	31.92
K7V106	Phosphoglycerate kinase	4	30.06
K7V1I3	Uncharacterized protein	10	88.24
K7V355	Uncharacterized protein	1	36.34
K7V3I5	Beta tubulin2	15	81.54
K7V435	Cyclin4	3	29.17
K7V4Q5	Proteasome subunit alpha type	7	70.69
K7V5H4	Phosphoenolpyruvate carboxylase isoform 1	20	117.26
K7V5R7	Acetyltransferase component of pyruvate dehydrogenase complex	10	62.64
K7V6X2	Sulfurtransferase	2	45.43
K7V6Z1	Putative patellin family protein	2	44.36
K7V763	Uncharacterized protein	4	33.21
K7V794	Enolase1	9	70.51
K7V7I6	Uncharacterized protein	12	82.07
K7V9X0	Uncharacterized protein	1	32.45
K7VA33	Uncharacterized protein	4	47.83
K7VB29	Uncharacterized protein	3	27.57
K7VBB8	3-phosphoshikimate 1-carboxyvinyltransferase	5	47.44
K7VC35	S-adenosylmethionine synthase	18	66.87
K7VCJ9	Uncharacterized protein	1	26.55
K7VCN5	Peroxidase	5	65.88
K7VDR8	Shrunken1 isoform 1	35	74.45
K7VEB9	Importin subunit alpha	8	77.9
K7VEJ7	Uncharacterized protein	2	36.61
K7VES9	Asparagine synthetase	13	71.36
K7VG53	Uncharacterized protein	3	36.77
K7VHA0	Uncharacterized protein	1	34.54
K7VHM9	Uncharacterized protein	11	47.14
K7VI04	Uncharacterized protein	2	24.17
K7VIK9	Uncharacterized protein	8	80.75
K7VIL3	Methionine S-methyltransferase	2	46.92
K7VJC3	Uncharacterized protein	4	82.96
K7VKX8	Uncharacterized protein	6	44.48
K7VLR0	Uncharacterized protein	1	58.17
K7VNE0	Uncharacterized protein	22	77.2
K7VNQ7	Uncharacterized protein	1	43.77
K7VP18	Putative leucine-rich repeat receptor-like protein kinase family protein	2	11.31
K7VQ65	Putative translation elongation factor family protein	7	68.08
K7VQA7	Uncharacterized protein	8	89.09
K7VQL1	Uncharacterized protein	5	60.11
K7VQR1	Uncharacterized protein	10	85.26
K7VRI2	Uncharacterized protein	4	55.16
K7VT74	Uncharacterized protein	3	51.79
K7VVS6	Serine-threonine kinase receptor-associated protein	2	21.08
K7VVT1	Putative translation elongation factor Tu family protein isoform 1	1	55.29
K7VW90	Uncharacterized protein	7	73.33
K7VWT6	Uncharacterized protein	1	25.6
K7W3A9	Ras protein Rab11C	4	51.67
K7W515	Plasma membrane intrinsic protein1	1	28.88
K7W544	Gibberellin receptor GID1L2	7	59
K7W6W9	Root cap-specific protein	1	31.96
K7WBY4	Pyrabactin resistance-like protein	3	1.4
K7WDF1	Uncharacterized protein	1	44.27
K7WDG3	Uncharacterized protein	6	45.02
K7WE51	Uncharacterized protein	4	37.22
K7WG82	40S ribosomal protein S3a	12	81.73
L7WLJ8	Clathrin heavy chain	6	56.78
M1H779	Lipoxygenase (Fragment)	1	44.4
M4QAY6	Clathrin heavy chain	17	81.48
O22453	40S ribosomal protein S4	12	48.03
O22499	Cysteine proteinase Mir2	2	25.2
O24449	Translational initiation factor eIF-4A	20	89.99
O24573	60S acidic ribosomal protein P0	7	78
O49010	Herbicide safener binding protein	22	87.03
O50018	Elongation factor 1-alpha	6	76.04
O81217	Bowman-Birk type bran trypsin inhibitor	3	31.55
O82086	Pathogenesis related protein-1	5	78.84
P00333	Alcohol dehydrogenase 1	15	83.83
P00761	Trypsin OS=Sus scrofa PE=1 SV=1	1	39.42
P02538	Keratin, type II cytoskeletal 6A OS=Homo sapiens GN=KRT6A PE=1 SV=3	5	45.31
P04264	Keratin, type II cytoskeletal 1 OS=Homo sapiens GN=KRT1 PE=1 SV=6	25	94.48
P08727	Keratin, type I cytoskeletal 19 OS=Homo sapiens GN=KRT19 PE=1 SV=4	1	35.14
P13646	Keratin, type I cytoskeletal 13 OS=Homo sapiens GN=KRT13 PE=1 SV=4	3	76.07
P13647	Keratin, type II cytoskeletal 5 OS=Homo sapiens GN=KRT5 PE=1 SV=3	2	52.07
P26301	Enolase 1	37	117.23
P29185	Chaperonin CPN60-1, mitochondrial	32	111.34
P35527	Keratin, type I cytoskeletal 9 OS=Homo sapiens GN=KRT9 PE=1 SV=3	15	83.83
P35908	Keratin, type II cytoskeletal 2 epidermal OS=Homo sapiens GN=KRT2 PE=1 SV=2	4	66.26
P38559	Glutamine synthetase root isozyme 1	20	71.55
P38563	Glutamine synthetase root isozyme 5	2	41.1
P51059	Phosphoenolpyruvate carboxylase 2	3	22.92
P80607	Alpha-1,4-glucan-protein synthase [UDP-forming]	13	86.38
P93633	Actin (Fragment)	2	35.95
P93638	Actin (Fragment)	3	8.33
P93639	Actin (Fragment)	2	49.83
Q06XS2	Lipoxygenase	24	60.64
Q0PCF2	Deoxymugineic acid synthase1	1	32.58
Q10724	Peptidyl-prolyl cis-trans isomerase, microsomal (Fragment)	3	36.15
Q2MJJ9	Putative RH2 protein	4	55.92
Q3S3T0	Hemoglobin 2	7	67.83
Q41798	Calnexin (Fragment)	2	48.48
Q41870	Aquaporin PIP1-1	2	47.79
Q42420	Proteinase inhibitor	4	54.76
Q43260	Glutamate dehydrogenase	14	101.59
Q43261	Histone H2B.3	2	41.23
Q43271	H(+)-transporting ATPase	5	107.73
Q43274	Aldehyde dehydrogenase	18	88.63
Q43298	Chaperonin CPN60-2, mitochondrial	18	121.17
Q4A1J8	Putative cystatin (Fragment)	4	50.09
Q4W1F6	Thioredoxin	3	32.16
Q4W1F7	Thioredoxin	5	68.87
Q53WW9	Beta-D-glucosidase	52	134.22
Q5EBY7	Heat shock protein 70 (Fragment)	2	69.64
Q5EUD5	Protein disulfide isomerase	3	34.51
Q5EUD6	Protein disulfide isomerase	3	33.57
Q5EUE1	Protein disulfide-isomerase	15	64.93
Q5G1U0	Malic enzyme	2	13.08
Q5GA18	Putative uncharacterized protein adh1F	12	87.89
Q5GAU1	Putative alanine aminotransferase	11	58
Q5I204	Brain acid soluble protein 1	4	64.15
Q5IBC6	DANA2	2	48.64
Q5K097	NADH dehydrogenase, subunit 9	4	36.3
Q6E0J0	U1 snRNP	3	36.27
Q6JAH6	Glutathione peroxidase	9	71.74
Q6LCT7	Ubiquitin fusion protein	13	90.65
Q6PLR9	14-3-3-like protein	8	59.88
Q6QP36	26S proteasome regulatory complex ATPase RPT3	1	77.74
Q6R979	NADH-ubiquinone oxidoreductase chain 6	1	35.23
Q6R985	Cytochrome c oxidase subunit 2	3	81.25
Q6R987	ATP synthase subunit alpha	41	142.26
Q6R9G1	NADH dehydrogenase subunit 7	2	60.67
Q6R9H4	NADH-ubiquinone oxidoreductase chain 5	1	48.6
Q6RFK3	Peroxidase (Fragment)	11	131.66
Q6RW09	Allene oxide cyclase	3	58.52
Q6VWE6	O-methyltransferase	4	67.16
Q6VWF1	O-methyltransferase (Fragment)	1	36.05
Q6VWF7	O-methyltransferase	6	46.33
Q6VWG3	Brown midrib3	32	86.08
Q6VWJ0	Caffeoyl-CoA 3-O-methyltransferase 1	7	49.96
Q6XZ78	Fructokinase-2	6	89.66
Q7FS88	Glutathione peroxidase	1	60.72
Q7FU57	Bowman-Birk type wound-induced proteinase inhibitor WIP1	2	43.79
Q7SIC9	Transketolase, chloroplastic	28	101.67
Q7XAT3	Glufosinate-resistant glutamine synthetase (Fragment)	1	71.18
Q84JX6	Phosphoglycerate kinase (Fragment)	6	122.11
Q84RL8	Plasma membrane intrinsic protein	12	95.56
Q84TL7	Legumin-like protein	9	74.35
Q8S2X6	Glycine-rich RNA binding protein (Fragment)	2	60.21
Q8S4W9	Pyruvate decarboxylase	14	99.36
Q8S531	Cytosolic aldehyde dehydrogenase RF2C	4	63.62
Q8W0Q2	Putative aldehyde dehydrogenase MIS1	9	54.7
Q8W0V2	Lipoxygenase	20	83.83
Q8W4W3	Putative gamma-glutamylcysteine synthetase	5	57.93
Q94G64	T-cytoplasm male sterility restorer factor 2	6	95.19
Q94IQ8	Putative methyl-binding domain protein MBD106	1	25.81
Q94KT5	Alpha-expansin 3	2	34.81
Q9ATL8	Aquaporin TIP2-2	1	72.33
Q9FQA3	Glutathione transferase GST 23	4	42.66
Q9FQC6	Glutathione S-transferase GST 13	2	44.08
Q9FYS5	High mobility group I/Y-2	10	63.28
Q9LKL4	Lipoxygenase	26	70.49
Q9M7E5	Elongation factor 1-alpha	9	73.93
Q9SAZ6	Phosphoenolpyruvate carboxylase	22	79.3
Q9SE94	Methylenetetrahydrofolate reductase 1	28	80.56
Q9SPD7	Outer mitochondrial membrane protein porin	9	79.12
Q9SWR9	Acetyltransferase component of pyruvate dehydrogenase complex	11	81.09
Q9SYS1	Beta-amylase	3	47.24
Q9T0N7	Phytase	1	34.72
Q9XF58	Aquaporin PIP2-5	8	121.99
Q9ZP62	Glutathione transferase III(A)	4	80.68
Q9ZPN0	NADH-cytochrome b5 reductase	6	39.66
Q9ZTS7	Peroxidase	1	88.65
Q9ZTS8	Peroxidase	2	37.75
Q9ZTS9	Peroxidase J (Fragment)	2	33.11
Q9ZTT0	6-phosphogluconate dehydrogenase isoenzyme B (Fragment)	2	33.01

## Sheet: Supplementary Table S1.2
List of Significant Proteins Highly Abundant in Response to Salt Stress (p<0.05)
Protein	Annotation	ANOVA	Number of identified peptides	Best ion score
A0A096PJN2	Uncharacterized protein	0.00626153	4	44.28
A0A096PPZ7	Uncharacterized protein	0.0207667	3	98.92
A0A096PSR5	Uncharacterized protein	0.000255559	13	62.87
A0A096PV29	Uncharacterized protein	0.0100376	2	91.58
A0A096PVG9	Uncharacterized protein	0.0160743	3	28.78
A0A096Q4N0	Uncharacterized protein	0.0135744	6	56.42
A0A096Q7W9	Uncharacterized protein	0.00132645	9	38.53
A0A096QCP1	Uncharacterized protein	0.00909495	5	67.3
A0A096QDJ2	Uncharacterized protein	0.00473613	5	62.24
A0A096QF11	Uncharacterized protein	0.00274853	17	87.95
A0A096QG13	Uncharacterized protein	0.00023307	4	53.89
A0A096QHE8	Uncharacterized protein	0.0155368	4	29.94
A0A096QM72	Uncharacterized protein	0.0160553	16	70.88
A0A096QN33	Uncharacterized protein	0.01279	1	57.23
A0A096QVG7	Uncharacterized protein	0.000164154	7	60.06
A0A096QYG0	Uncharacterized protein	0.000207467	21	103.76
A0A096R6Z8	Heat shock 70 kDa protein 6 chloroplastic	0.00850402	1	61.39
A0A096R8Z3	Uncharacterized protein	0.00609201	4	50.23
A0A096R8Z6	Uncharacterized protein	0.00149553	1	29.64
A0A096RA51	Uncharacterized protein	0.0112351	11	77.11
A0A096RAH6	Uncharacterized protein	0.00014333	12	77.68
A0A096RB11	Uncharacterized protein	0.00942906	1	37.33
A0A096RCF3	Uncharacterized protein	7.72991e-05	15	71.57
A0A096RD67	Uncharacterized protein	0.0239104	8	55.94
A0A096RE30	Uncharacterized protein	0.000279859	5	55.63
A0A096RTH6	Uncharacterized protein	0.000102427	21	106.84
A0A096RUZ6	Uncharacterized protein	0.000404542	9	38.25
A0A096S105	Uncharacterized protein	0.00139502	23	111.6
A0A096S3Y4	Uncharacterized protein	0.000493559	11	64.93
A0A096S9Y5	Uncharacterized protein	0.00413656	8	54.91
A0A096SCS1	Uncharacterized protein	0.00630573	8	61.54
A0A096SDT4	Uncharacterized protein	0.0383096	7	39.51
A0A096SGZ3	Uncharacterized protein	0.0283244	3	28.9
A0A096SH08	Uncharacterized protein	0.000261978	1	72.08
A0A096SIT0	Uncharacterized protein	0.00355271	4	47.95
A0A096SKV8	Uncharacterized protein	0.00127534	14	81.69
A0A096SLY9	Uncharacterized protein	0.00887483	4	49.37
A0A096SQA7	Uncharacterized protein	0.00050872	8	73.2
A0A096SVP6	Octicosapeptide/Phox/Bem1p family protein	0.00151962	3	45.02
A0A096T0B4	Uncharacterized protein	0.00330898	3	46.16
A0A096T792	Uncharacterized protein	0.00265124	3	46.93
A0A096TB53	Uncharacterized protein	0.00100481	5	78.84
A0A096TCG5	Uncharacterized protein	0.000950619	1	47.36
A0A096TDT7	Uncharacterized protein	0.00123591	4	60.14
A0A096TIB6	Uncharacterized protein	0.00430427	33	121.94
A0A096TJB4	Uncharacterized protein	0.00490309	1	73.54
A0A096TMB6	Uncharacterized protein	0.00096094	2	30.82
A0A096TME2	Uncharacterized protein	0.00130519	2	43.88
A0A096TRU3	Uncharacterized protein	0.0256852	6	54.94
A0A096TUS3	Uncharacterized protein	0.00104791	11	68.71
A0A096U7P6	Uncharacterized protein	0.000128477	8	89.53
A0A096U7Y9	Uncharacterized protein	0.000607531	6	102.82
A0A096U8U9	Uncharacterized protein	0.0336453	11	67.35
A0A097PRQ9	EMB1873 protein (Fragment)	0.00406485	1	31.89
A0A0A1P1P0	Cystatin protein	0.0262693	2	32.5
A3KLI1	RAB17 protein	0.000260502	9	66.41
A5A5E7	Protein disulfide-isomerase	0.0363908	19	55.86
B1PEY4	Superoxide dismutase [Cu-Zn]	0.0146783	4	79.77
B4F7V1	2-dehydro-3-deoxyphosphooctonate aldolase	0.0224172	6	32.1
B4F817	Dehydroascorbate reductase	0.000332678	6	57.49
B4F8V5	NADH dehydrogenase [ubiquinone] iron-sulfur protein 1 mitochondrial	0.041623	12	72.91
B4F925	Superoxide dismutase	0.000627944	16	110.93
B4F932	Putative mitochondrial-processing peptidase subunit beta mitochondrial	0.0126638	11	63.68
B4F9G1	Aspartate aminotransferase	0.0431431	11	74.53
B4F9K0	Late embryogenesis abundant protein group 2	0.000347853	9	71.48
B4FA06	APx4-Peroxisomal Ascorbate Peroxidase	0.00470525	3	71.19
B4FAD9	UDP-glucose pyrophosphorylase2	0.000617521	23	83.75
B4FAJ4	2-hydroxyphytanoyl-CoA lyase	0.0014837	3	34.88
B4FAV5	Germin-like protein 1	0.00133311	3	69.6
B4FB35	Translation machinery-associated protein 22	0.0224472	3	25.15
B4FFF1	Ran-binding protein 1 homolog a	0.00331335	7	91.74
B4FFZ7	60S ribosomal protein L32-1	0.0111245	1	47.39
B4FG03	Uncharacterized protein	2.75559e-07	4	62.95
B4FGF5	Hydroxyacylglutathione hydrolase cytoplasmic	0.00114497	4	74.99
B4FGM4	Endothelial differentiation-related factor 1	0.00251305	3	55.34
B4FH88	C-1-tetrahydrofolate synthase, cytoplasmic	0.0203544	2	67.8
B4FI47	Arginine/serine-rich splicing factor RSZ20 transcript I	0.00334256	4	37.63
B4FI68	Uncharacterized protein	0.00454717	2	71.82
B4FIE5	Nascent polypeptide-associated complex subunit beta	0.00133064	2	26.58
B4FIH9	Xylose isomerase	0.000374927	8	56.34
B4FK69	Acyl carrier protein	0.00380683	2	44.49
B4FL28	Isovaleryl-CoA dehydrogenase mitochondrial	0.00610724	5	38.65
B4FMB6	Induced stolen tip protein TUB8	0.00198157	7	61.97
B4FNI0	Peroxidase	0.00717108	12	107.6
B4FNK1	Uncharacterized protein	0.00960201	15	84.08
B4FNL7	MAP3K-like protein kinase	0.015762	2	34.16
B4FNM4	60S acidic ribosomal protein P0	0.0104839	1	51.9
B4FPZ7	GrpE protein homolog	0.0021259	2	42.95
B4FQK5	Eukaryotic peptide chain release factor subunit 1-1	0.0328889	2	37.41
B4FRQ7	Proteasome subunit beta type	0.0158848	1	56.46
B4FS99	ATP synthase D chain, mitochondrial	0.00860007	17	70
B4FSR6	Glutathione S-transferase	0.00377605	8	64.04
B4FT31	Dehydroascorbate reductase	0.000419848	8	81.64
B4FTS6	Endochitinase A	0.011878	10	71.23
B4FUT3	Germin-like protein subfamily 1 member 17	0.048437	14	93.93
B4FV48	Multidomain cystatin	0.000981147	7	75.34
B4FVB2	Elongation factor Tu	0.000852592	9	50.48
B4FW90	ER luminal binding protein	0.00331335	25	72.55
B4FX25	Putative UDP-arabinopyranose mutase 5	0.000302199	4	56.96
B4FXZ3	Grx_C2.2-glutaredoxin subgroup I	0.0103602	10	81.56
B4FY74	Retrotransposon protein Ty1-copia subclass	0.000130783	15	114.35
B4FY83	Peroxidase	0.000226035	9	100.09
B4FYN6	Uncharacterized protein	0.00602917	5	63.42
B4FZ29	Argininosuccinate synthase	0.000482118	8	58.15
B4FZA1	Mitochondrial glycoprotein	0.00665408	1	35.35
B4G0K5	Uncharacterized protein	2.20081e-05	39	109.83
B4G1B3	60S acidic ribosomal protein P3	0.00299136	4	45.02
B5U8J9	Asparagine synthetase	0.000314339	6	62.08
B6SHD3	Malate dehydrogenase	0.000424022	1	56
B6SIG5	Triosephosphate isomerase	0.0012788	17	100.4
B6SIG8	60S acidic ribosomal protein P2A	0.000139183	3	57.64
B6SIL7	Eukaryotic translation initiation factor 5A	0.000306879	21	87.51
B6SIR9	1-aminocyclopropane-1-carboxylate oxidase	0.00315171	3	64.43
B6SJS7	Nascent polypeptide-associated complex subunit beta	0.000543991	2	80.92
B6SK54	Superoxide dismutase [Cu-Zn]	0.00328424	4	61.01
B6SLI1	40S ribosomal protein S30	0.00362914	2	77.74
B6SLU8	Putative uncharacterized protein	0.000723169	6	69.92
B6SMQ5	Triosephosphate isomerase	0.000361874	10	93.17
B6SPX4	Tubulin alpha-3 chain	0.000344412	21	118.51
B6SUK9	GNAT transcription factor	0.0256482	1	31.64
B6SXA8	Ubiquitin-fold modifier 1	0.0451353	1	30.58
B6SZY7	Glutathione S-transferase IV	0.000134099	7	68.29
B6T3V1	Peroxidase	0.00218032	8	76.23
B6T4E7	40S ribosomal protein S6	0.00376607	8	97.38
B6T4Q3	Plasminogen activator inhibitor 1 RNA-binding protein	0.00042517	5	48.88
B6T4Q5	Pro-resilin	0.000525707	7	49.34
B6T5H6	Auxin-induced protein PCNT115	0.000939327	5	55.4
B6T5R1	Ran-binding protein 1	0.000510877	5	54.73
B6T7A4	Glyceraldehyde-3-phosphate dehydrogenase	0.00185049	22	88.5
B6T7C2	Eucaryotic translation initiation factor5 isoform 1	0.0189251	1	29.85
B6T831	60S ribosomal protein L37a	0.0171827	6	69.27
B6T8F4	Ran-binding protein 1	0.0325207	1	25.29
B6T8U5	ER6 protein	0.000913496	3	39.16
B6T916	N-acetyltransferase	0.000721199	2	40.56
B6T9A1	Co-chaperone protein SBA1	0.000190188	4	60.82
B6TAT4	60S ribosomal protein L36	0.0128858	2	34.72
B6TBW4	Proliferation-associated protein 2G4	0.000111175	19	58.87
B6TCR9	Mitochondrial ATP synthase	0.0222446	18	81.7
B6TDW7	Secretory protein	0.00320893	2	32.14
B6TEM6	Acyl carrier protein	0.0223807	3	26.44
B6TEX6	Cytochrome b-c1 complex subunit 7	0.0455228	3	65.44
B6TFX9	Legumin-like protein	0.0141431	2	35.53
B6TGF0	Proteasome subunit alpha type	0.00286786	1	45.87
B6THT0	Peroxiredoxin-5	0.00833478	2	23.15
B6THU5	Elongation factor 1-delta 1	0.001387	3	50.55
B6THU9	Peroxidase	0.00162254	8	55.37
B6TL91	Hsc70-interacting protein	0.0215908	5	59.49
B6TLU5	Lipid binding protein	0.000223596	2	32.27
B6TMF3	Wound/stress protein	0.000521915	1	77.74
B6TNF1	Calnexin	0.00486786	8	111.63
B6TP19	Thioredoxin-like protein 5	0.00394738	5	62.48
B6TQC0	3-N-debenzoyl-2-deoxytaxol N-benzoyltransferase	0.0399588	13	62.52
B6TR38	Basic endochitinase A	0.0263931	3	66.27
B6TRR4	60S ribosomal protein L36	0.0151893	4	38.73
B6TRW8	Dihydrolipoyllysine-residue succinyltransferase component of 2-oxoglutarate dehydrogenase complex	0.0157013	5	56.13
B6TVC7	Ferredoxin	0.00268732	2	21.67
B6U7P4	Nonspecific lipid-transfer protein AKCS9	0.0398356	1	25.23
B6U9S6	APx1-Cytosolic Ascorbate Peroxidase	0.0001184	10	72.86
B6UB73	APx1-Cytosolic Ascorbate Peroxidase	0.000799638	13	87.86
B6UHB6	Histone H1	0.0337355	4	41.23
B7U627	DHN2-like protein	0.000361584	11	79.13
B8A0Q6	Succinate dehydrogenase [ubiquinone] flavoprotein subunit, mitochondrial (EC 1.3.5.1)	0.000333947	11	90.83
B8A306	Phosphoglycerate mutase1	0.00614055	29	68.44
C0HHA6	Peroxidase	0.000158932	13	69.21
C0HHC4	Nucleoside diphosphate kinase	0.00204622	9	65.23
C0P7J4	Aminopeptidase P1	0.00678602	5	71.32
C0P9J6	Aminoaldehyde dehydrogenase 1	0.00830671	9	65.88
C0PBY7	Nucleoside diphosphate kinase	0.0136329	3	71.15
C0PJR9	Putative alcohol dehydrogenase superfamily protein	0.0031028	2	55.27
C0PK05	Lactoylglutathione lyase	0.00323156	17	88.21
C0PK55	Cytochrome c-2	0.00139236	2	52.17
C0PLX5	Uncharacterized protein	0.00907444	1	68.53
C1K9J1	Heat shock protein 90	0.0113284	14	81.81
C3UZ63	HSP protein	0.00504775	6	81.52
C4J2M5	Pyruvate kinase	0.0228088	5	101.31
C4J477	Dehydrin	0.00015173	5	89.86
C4J9R0	PLAT domain-containing protein 3	0.000101438	5	89.56
C4JBX2	Uncharacterized protein	0.00293023	6	45.64
K7TSU4	Putative O-Glycosyl hydrolase superfamily protein	0.0130851	7	46.55
K7U5W7	Wound/stress protein	0.0059924	7	69.99
K7U935	Catalase	0.00152263	12	93.3
K7UGU4	Putative WD40-like beta propeller repeat family protein	0.00274491	10	109.02
K7US39	Dihydrolipoyl dehydrogenase	0.00019624	22	124.06
K7UX34	Uncharacterized protein	0.0015045	1	47.02
K7UXM3	Putative thioredoxin superfamily protein	0.00322439	4	33.05
K7UZN5	Putative oxidoreductase, aldo/keto reductase family protein	0.00432731	8	77.47
K7UZU9	Uncharacterized protein	0.000137991	5	55.84
K7V435	Cyclin4	0.0139276	3	29.17
K7V5R7	Acetyltransferase component of pyruvate dehydrogenase complex	0.00196593	10	62.64
K7V794	Enolase1	0.00149294	9	70.51
K7VB29	Uncharacterized protein	0.0163715	3	27.57
K7VES9	Asparagine synthetase	0.00715066	13	71.36
K7VHA0	5-pentadecatrienyl resorcinol O-methyltransferase	0.0108614	1	34.54
K7W544	Gibberellin receptor GID1L2	0.00244219	7	59
P00333	Alcohol dehydrogenase 1	0.0225274	15	83.83
P26301	Enolase 1	0.00167328	37	117.23
P29185	Chaperonin CPN60-1, mitochondrial	0.00779795	32	111.34
Q06XS2	Lipoxygenase	0.00155477	24	60.64
Q43274	Aldehyde dehydrogenase	0.00308363	18	88.63
Q43298	Chaperonin CPN60-2, mitochondrial	0.0015805	18	121.17
Q4W1F7	Thioredoxin	0.000607339	5	68.87
Q5EUD6	Protein disulfide isomerase	0.000451917	3	33.57
Q5EUE1	Protein disulfide-isomerase	0.0196517	15	64.93
Q5GA18	Putative uncharacterized protein adh1F	0.000774313	12	87.89
Q5GAU1	Putative alanine aminotransferase	0.00169202	11	58
Q6JAH6	Glutathione peroxidase	0.00019973	9	71.74
Q8W0Q2	Putative aldehyde dehydrogenase MIS1	0.000426483	9	54.7
Q94KT5	Alpha-expansin 3	0.00842563	2	34.81
Q9SWR9	Acetyltransferase component of pyruvate dehydrogenase complex	0.00424474	11	81.09
List of Significant Proteins in Low Abundance in Response to Salt Stress (p<0.05)
Protein	Annotation	ANOVA	Number of identified peptides	Best ion score
A0A075T3E7	Pyrabactin resistance-like protein	0.00917121	6	117.41
A0A096PJN3	Uncharacterized protein	0.0215614	3	40.4
A0A096PQJ8	Uncharacterized protein	0.000336045	6	75.07
A0A096PQU4	Uncharacterized protein	0.024718	3	48.65
A0A096PVE7	Uncharacterized protein	0.0191761	3	34.43
A0A096QCN9	Uncharacterized protein	0.00036642	3	41.69
A0A096QFM0	Uncharacterized protein	0.000949281	6	71.84
A0A096QK67	Uncharacterized protein	0.0037078	6	62.36
A0A096QLU9	Uncharacterized protein	0.00942644	1	94.85
A0A096QNY2	Uncharacterized protein	0.00118078	2	37.84
A0A096QRL3	Uncharacterized protein	0.00975801	7	52.18
A0A096QYB2	Uncharacterized protein	0.00220093	4	45.34
A0A096RDN9	Uncharacterized protein	0.000517485	2	34.15
A0A096RFR6	Eukaryotic translation initiation factor 3 subunit A	0.0129665	7	32.37
A0A096RFZ7	Uncharacterized protein	0.0032509	7	66.63
A0A096RHA4	Uncharacterized protein	0.00715722	1	41.79
A0A096RHZ7	Uncharacterized protein	0.0077044	9	52.27
A0A096RIM2	Uncharacterized protein (Fragment)	0.0371516	3	62.8
A0A096RLS0	Uncharacterized protein	0.000324803	34	93.91
A0A096RP94	Uncharacterized protein	0.0342886	1	27.61
A0A096RPU1	Uncharacterized protein	0.0277477	1	49.75
A0A096RT35	Uncharacterized protein	0.000359594	9	64.13
A0A096RY69	Uncharacterized protein	0.014423	9	61.44
A0A096RYJ7	Uncharacterized protein	0.0304738	1	53.97
A0A096RZC8	Uncharacterized protein	0.000750242	2	50.14
A0A096S1K7	Uncharacterized protein	0.000683376	21	104.34
A0A096S9W1	Uncharacterized protein	0.000148392	5	30.12
A0A096SA13	Uncharacterized protein	0.00010245	9	78.63
A0A096SBV9	Uncharacterized protein	0.0159963	6	50.84
A0A096SCG9	Uncharacterized protein	0.000866935	6	68.66
A0A096SF47	Uncharacterized protein	0.00399744	17	83.58
A0A096SFR9	Uncharacterized protein	0.00297294	1	54.75
A0A096SMM7	Uncharacterized protein	0.00111975	3	76.16
A0A096T5T9	Uncharacterized protein	0.0031133	2	7.05
A0A096T5Y3	Uncharacterized protein	0.00243373	7	38.29
A0A096T7J3	Uncharacterized protein	0.000108345	6	76.79
A0A096T8I0	Cell number regulator 10	0.0047329	1	52.01
A0A096TG88	Uncharacterized protein	0.00575167	6	55.17
A0A096TLY3	Uncharacterized protein	0.00053038	9	86.12
A0A096TPX1	Uncharacterized protein	0.0291466	1	44.03
A0A096TSW5	Uncharacterized protein	0.00411523	7	55.26
A0A096U3B2	Uncharacterized protein	0.000172118	5	52.33
A0A096UEP2	Uncharacterized protein	0.0271767	3	37.28
A0A096UEQ1	Uncharacterized protein	0.0363147	3	37.06
A0A096UJ90	Uncharacterized protein	0.00167698	4	62.3
A0A097C0X0	Sus1	0.000233437	21	83.96
A5H452	Peroxidase 70	0.000547085	10	95.22
A5H8G4	Peroxidase 1	0.00207708	2	47.27
B1A9R4	Peroxidase	0.00115109	28	131.95
B4F891	Uncharacterized protein	0.00193078	7	86.89
B4F8U2	Uncharacterized protein	0.0423586	1	51.2
B4F935	Uncharacterized protein	0.000485524	5	43.29
B4F9A4	Uncharacterized protein	0.000376773	16	63.73
B4F9J5	Glutamate dehydrogenase	4.02701e-07	10	70.02
B4FAB0	Uncharacterized protein	0.00703927	2	59.71
B4FAD1	S-adenosylmethionine synthase	0.00131881	13	74.06
B4FAG0	Uncharacterized protein	0.00134144	30	85.26
B4FB55	Ras-related protein ARA-3	0.0249413	6	71.13
B4FB81	Uncharacterized protein	0.00691533	3	51.96
B4FC92	Nuclear transport factor 2	0.0106619	7	90.75
B4FCI9	Peroxidase	0.000710294	7	73.39
B4FDH5	Histone H2B	0.000292343	9	66.83
B4FEZ1	Uncharacterized protein	0.0207706	2	25.91
B4FF24	UDP-glucuronic acid decarboxylase 1 isoform 1	0.0078061	4	82.86
B4FFI2	Nitrilase-associated protein	0.015397	3	51.66
B4FHN3	Uncharacterized protein	0.0162951	8	70.77
B4FIA6	Histone H2A	0.00299026	4	27.61
B4FIZ5	Uncharacterized protein	0.000874781	3	37.86
B4FLE0	O-methyltransferase ZRP4	0.00103033	2	35.37
B4FLS8	Uncharacterized protein	0.000210422	4	30.43
B4FMH5	Histone H2A	0.012019	2	69.07
B4FMJ0	ADP-ribosylation factor 1	0.0105059	12	90.97
B4FP94	Uncharacterized protein	0.0155879	2	49.9
B4FQC6	Glucose-6-phosphate isomerase	0.00660472	12	55.96
B4FQE6	Uncharacterized protein	0.000376728	1	45.13
B4FQK0	Uncharacterized protein	0.000104858	27	110.62
B4FQV3	Uncharacterized protein	0.00536553	7	63.39
B4FR08	Cysteine synthase	0.00185049	10	78.55
B4FR89	Phosphomannomutase	0.00127665	2	64.59
B4FRS6	Uncharacterized protein	0.012731	4	31.53
B4FS90	Cysteine protease 1	0.000817925	10	98.91
B4FSE9	Histone H2B	0.0192534	5	55.7
B4FT82	Uncharacterized protein	0.0280634	6	55.8
B4FU52	Histone H2A	0.0128616	1	47.02
B4FUC4	Uncharacterized protein	0.000397962	6	61.8
B4FUE0	Obg-like ATPase 1	0.0200902	10	61.81
B4FV46	Rapid alkalinization factor 1	0.000770682	2	25.13
B4FVE1	NADPH quinone oxidoreductase 1	0.000111516	13	96.74
B4FWI4	Uncharacterized protein	0.00234922	6	46.29
B4FZM9	DNA repair protein RAD23	0.000820621	5	80.48
B4G029	3-N-debenzoyl-2-deoxytaxol N-benzoyltransferase	0.000709846	11	59.15
B4G195	Aspartate aminotransferase	0.0161391	4	87.14
B4G1B5	Uncharacterized protein	0.0181947	1	42.27
B6SHZ1	40S ribosomal protein S5	0.0329787	7	103.18
B6SI11	Actin-2	0.000120936	7	76.37
B6SIR7	Uncharacterized protein	0.034205	6	39.74
B6SIU1	Ubiquitin-conjugating enzyme E2-17 kDa 9	0.0144078	2	31.55
B6SKN3	1,2-dihydroxy-3-keto-5-methylthiopentene dioxygenase	0.00143797	14	88.72
B6SP74	Glycine-rich RNA-binding protein 2	0.00274557	15	156.27
B6SRI4	14-3-3-like protein	0.0130024	6	74.38
B6SWV1	Glucose-6-phosphate 1-dehydrogenase	0.0189687	14	73.31
B6SXE9	Chemocyanin	0.000231499	3	25.62
B6SY01	Ferredoxin--nitrite reductase	0.00410631	13	76.44
B6SYY0	Beta-fructofuranosidase, insoluble isoenzyme 7	0.004476	8	45.97
B6T0Q2	Histone H2A	0.0169648	3	41.69
B6T1G5	Histone H2B	0.0149162	8	89.45
B6T3E9	Histone H2A	0.00146361	4	47.62
B6T3J3	Histone H2A	0.00315359	1	37.75
B6T4U8	Calmodulin	0.00836773	6	68.74
B6T6B3	Eukaryotic translation initiation factor 3 subunit M	0.00675453	5	49.73
B6T6D2	Disease resistance response protein 206	0.000104579	2	76.62
B6T7B1	Peroxidase	0.000339434	7	83.42
B6T7G7	Elongation factor 1-gamma 3	0.00214519	2	67.35
B6T7H0	Glutathione S-transferase 6	0.000103471	8	55.51
B6T8I3	Disease resistance response protein 206	0.000380316	3	87.74
B6TBA8	Aspartic proteinase nepenthesin-2	0.0464114	2	51.86
B6TBH5	Cortical cell-delineating protein	0.0444688	4	59.87
B6TDT6	Methylthioribose kinase	0.00240505	15	97.04
B6TEC1	Sorbitol dehydrogenase	0.00793259	2	54.21
B6TF12	Glycine-rich RNA-binding protein 8	0.0118185	5	77.75
B6TIL6	3-ketoacyl-CoA thiolase 2, peroxisomal	0.00138952	8	73.67
B6TJ90	Histone H4	0.0372019	15	76.24
B6TK17	DREPP2 protein	0.000107823	11	59.75
B6TNI6	DREPP4 protein	0.00118144	10	93.4
B6TNY0	Aquaporin TIP2.1	0.0223802	7	102.87
B6TQ08	Actin-1	0.00358347	23	82.13
B6TVU2	Prefoldin subunit 5	0.0456087	2	59.76
B6TXX0	Ribose-phosphate pyrophosphokinase 4	0.000473731	11	67.81
B6TYW3	Ribonuclease 1	0.0139047	1	51.34
B6TZD1	Methylthioribose-1-phosphate isomerase	0.0120482	13	82.64
B6U118	T-complex protein 1 subunit zeta	0.0136732	6	78.52
B6U242	Uncharacterized protein	0.0203264	3	55.03
B6U284	14-3-3-like protein	0.0171081	12	84.23
B6U3H8	Lipid transfer protein	0.00276204	2	34.37
B6U4D6	Phenylalanine ammonia-lyase	0.0170983	15	79.6
B6U579	Thaumatin-like protein	0.0112499	4	73.35
B6UEB0	Lipid binding protein	0.000434195	2	30.6
B6UEL1	Germin-like protein subfamily 1 member 11	2.90765e-06	6	56.21
B6UF55	5-methyltetrahydropteroyltriglutamate--homocysteine methyltransferase	0.0361551	8	81.64
B6UG09	Putative uncharacterized protein	0.0306598	3	62
B6UG81	Cortical cell-delineating protein	0.00253897	2	61.82
B6UGK8	3-isopropylmalate dehydratase small subunit 2	0.00572331	4	67.87
B6UH77	Histone H3	0.0032006	11	56.75
B6UHQ8	Blue copper protein	0.000260921	2	51.37
B7ZY79	Putative leucine-rich repeat receptor-like protein kinase family protein	0.00510385	3	29.87
B8A046	Phenylalanine ammonia-lyase	0.0160369	44	94.58
B8A068	S-adenosylmethionine synthase	0.001316	16	100.05
B8A0S8	Uncharacterized protein	0.00112467	7	106.29
B8A1C0	Proliferating cell nuclear antigen	0.00311668	3	103.55
C0P2K9	Uncharacterized protein	0.0200623	10	92.3
C0P3K6	Uncharacterized protein	0.0129357	1	57.12
C0P3Z8	Uncharacterized protein	0.00080168	6	122.97
C0P4T5	Uncharacterized protein	0.00215927	15	78.89
C0P5C0	Importin subunit alpha	0.0163997	5	64.16
C0PA44	Uncharacterized protein	0.00515953	4	63.85
C0PD45	Uncharacterized protein	0.0061285	2	25.85
C0PD71	Uncharacterized protein	0.0243684	7	64.67
C0PDB6	Uncharacterized protein	0.000662691	15	98.71
C0PFF5	Proteasome subunit beta type	0.0198958	3	56.41
C0PFJ2	Succinate dehydrogenase [ubiquinone] iron-sulfur subunit, mitochondrial	0.000759981	4	70.63
C0PGU8	Uncharacterized protein	0.00280635	8	112.35
C0PHH5	Dihydrolipoyl dehydrogenase	0.0279022	10	66.44
C0PI43	Uncharacterized protein	0.00116123	3	78.06
C0PL35	Glyoxysomal fatty acid beta-oxidation multifunctional protein MFP-a	0.00297985	6	25.05
C0PNK2	Uncharacterized protein	0.0183687	2	56.88
C4J3E2	Uncharacterized protein	0.00858027	11	27.07
C4J4U3	Uncharacterized protein	0.00454524	8	87.71
C4J4W3	Uncharacterized protein	0.000145624	13	67.94
K7TL05	14-3-3-like protein GF14-12	0.000198695	10	98.51
K7TT73	40S ribosomal protein S3	0.0150521	12	104.64
K7TY03	Alanine--tRNA ligase	0.013173	13	51.26
K7U0Q0	Putative sucrose synthase family protein	0.00732804	1	25.97
K7U0Q4	Uncharacterized protein	0.00203531	3	44.78
K7U159	Peroxidase	0.0062549	5	32.28
K7UDG5	Uncharacterized protein	0.0105916	9	65.48
K7ULE9	Uncharacterized protein	0.00345122	3	93
K7URF9	Uncharacterized protein	0.00048713	3	28.81
K7US09	Uncharacterized protein	0.0307789	9	65.29
K7UXK5	Putative alcohol dehydrogenase superfamily protein	0.000149349	15	81.09
K7V6Z1	Putative patellin family protein	0.000599525	2	44.36
K7VC35	S-adenosylmethionine synthase	0.0486805	18	66.87
K7VEJ7	Uncharacterized protein	0.00421853	2	36.61
K7VIL3	Methionine S-methyltransferase	0.00126088	2	46.92
K7VKX8	Uncharacterized protein	0.0423391	6	44.48
K7VNE0	Uncharacterized protein	0.000372141	22	77.2
K7VP18	Putative leucine-rich repeat receptor-like protein kinase family protein	0.00997592	2	11.31
K7W3A9	Ras protein Rab11C	0.0274395	4	51.67
K7WDG3	Uncharacterized protein	0.0180511	6	45.02
K7WE51	Uncharacterized protein	0.00676257	4	37.22
P51059	Phosphoenolpyruvate carboxylase 2	0.00567008	3	22.92
Q3S3T0	Hemoglobin 2	0.0360333	7	67.83
Q7FU57	Bowman-Birk type wound-induced proteinase inhibitor WIP1	0.000761715	2	43.79
Q8W4W3	Putative gamma-glutamylcysteine synthetase	0.000219327	5	57.93
Q9FQC6	Glutathione S-transferase GST 13	0.000485524	2	44.08
