# Supplementary material for: Genotype-Specific Growth and Proteomic Responses of Maize Toward Salt Stress
Source: Front Plant Sci. 2018 May 30;9:661. doi: 10.3389/fpls.2018.00661 (PMC5989331; doi:10.3389/fpls.2018.00661)
Supplement: Supplementary file 4 [file Table_2.XLSX]

## Sheet: Supplementary Table S2
Significant GO Categories for Proteins with Low Abundance in Salt Stress, in Terms of Biological Process, obtained by SEA (p<0.01)
GO term	Term Description	p-value	FDR	Entries
GO:0034728	nucleosome organization	2.9e-10	2.1e-08	B6T0Q2 - B6SI29 - B6T3E9 - B4FMH5 - B4FDH5 - B6T3J3 - B6T1G5 - B4FIA6 - B6TJ90 - B6UH77 - B4FU52 - B4FSE9
GO:0031497	chromatin assembly	2.9e-10	2.1e-08	B6T0Q2 - B6SI29 - B6T3E9 - B4FMH5 - B4FDH5 - B6T3J3 - B6T1G5 - B4FIA6 - B6TJ90 - B6UH77 - B4FU52 - B4FSE9
GO:0065004	protein-DNA complex assembly	2.9e-10	2.1e-08	B6T0Q2 - B6SI29 - B6T3E9 - B4FMH5 - B4FDH5 - B6T3J3 - B6T1G5 - B4FIA6 - B6TJ90 - B6UH77 - B4FU52 - B4FSE9
GO:0006323	DNA packaging	3e-10	2.1e-08	B6T0Q2 - B6SI29 - B6T3E9 - B4FMH5 - B4FDH5 - B6T3J3 - B6T1G5 - B4FIA6 - B6TJ90 - B6UH77 - B4FU52 - B4FSE9
GO:0006334	nucleosome assembly	2.9e-10	2.1e-08	B6T0Q2 - B6SI29 - B6T3E9 - B4FMH5 - B4FDH5 - B6T3J3 - B6T1G5 - B4FIA6 - B6TJ90 - B6UH77 - B4FU52 - B4FSE9
GO:0006333	chromatin assembly or disassembly	1.9e-09	1.1e-07	B6T0Q2 - B6SI29 - B6T3E9 - B4FMH5 - B4FDH5 - B6T3J3 - B6T1G5 - B4FIA6 - B6TJ90 - B6UH77 - B4FU52 - B4FSE9
GO:0071103	DNA conformation change	1.1e-08	4.9e-07	B6T0Q2 - B6SI29 - B6T3E9 - B4FMH5 - B4FDH5 - B6T3J3 - B6T1G5 - B4FIA6 - B6TJ90 - B6UH77 - B4FU52 - B4FSE9
GO:0006325	chromatin organization	1.1e-08	4.9e-07	B6T0Q2 - B6SI29 - B6T3E9 - B4FMH5 - B4FDH5 - B6T3J3 - B6T1G5 - B4FIA6 - B6TJ90 - B6UH77 - B4FU52 - B4FSE9
GO:0051276	chromosome organization	1.5e-08	5.6e-07	B6T0Q2 - B6SI29 - B6T3E9 - B4FMH5 - B4FDH5 - B6T3J3 - B6T1G5 - B4FIA6 - B6TJ90 - B6UH77 - B4FU52 - B4FSE9
GO:0009056	catabolic process	2.9e-08	1e-06	B8A0Q3 - B4FS90 - B4FZM9 - B6SIU1 - B8A046 - A5H8G4 - B8A0S8 - B6U4D6 - B4FQC6 - B4F8U2 - A5H452 - C0P3K6 - C0PFJ2 - C0PFF5 - P51059 - B6TBA8
GO:0034622	cellular macromolecular complex assembly	1.1e-07	3.5e-06	B6T0Q2 - B6SI29 - B6T3E9 - B4FMH5 - B4FDH5 - B6T3J3 - B6T1G5 - B4FIA6 - B6TJ90 - B6UH77 - B4FU52 - B4FSE9
GO:0034621	cellular macromolecular complex subunit organization	2.5e-07	7.2e-06	B6T0Q2 - B6SI29 - B6T3E9 - B4FMH5 - B4FDH5 - B6T3J3 - B6T1G5 - B4FIA6 - B6TJ90 - B6UH77 - B4FU52 - B4FSE9
GO:0006996	organelle organization	6.3e-07	1.7e-05	B6T0Q2 - B6SI29 - B6T3E9 - B4FMH5 - B4FDH5 - B6T3J3 - B6T1G5 - B4FIA6 - B6TJ90 - B6UH77 - B4FU52 - B4FSE9
GO:0006979	response to oxidative stress	8.4e-07	2.1e-05	C0P3T3 - B4FHN3 - Q8W4W3 - A5H8G4 - B6T7B1 - B4FCI9 - A5H452 - B4FRD6 - B1A9R4
GO:0006519	cellular amino acid and derivative metabolic process	9.4e-07	2.2e-05	B4F9J5 - C0P4T5 - B4FAC0 - B4FWI4 - B6UGK8 - Q8W4W3 - B4F935 - B6SKN3 - B6U4D6 - B6TDT6 - B8A046 - B4F891 - B6UF55 - B4FR08
GO:0019752	carboxylic acid metabolic process	8e-06	0.00014	B4F9J5 - C0P4T5 - B4FAC0 - B4FWI4 - B6UGK8 - B4F935 - B6SKN3 - B6U4D6 - B4FQC6 - B6TDT6 - B8A046 - B6UF55 - B4FR08 - C0PL35
GO:0044281	small molecule metabolic process	9.2e-06	0.00014	B4FWI4 - B6UGK8 - B4F935 - B6SWV1 - B6TDT6 - C0PGU8 - B6U4D6 - B4F9J5 - B4FAC0 - Q8W4W3 - B4FQC6 - B8A046 - B6UF55 - B6TXX0 - B8A068 - C0P4T5 - B4FR89 - B6SKN3 - B4FAD1 - B4F891 - B4FR08 - C0PL35
GO:0006082	organic acid metabolic process	8.2e-06	0.00014	B4F9J5 - C0P4T5 - B4FAC0 - B4FWI4 - B6UGK8 - B4F935 - B6SKN3 - B6U4D6 - B4FQC6 - B6TDT6 - B8A046 - B6UF55 - B4FR08 - C0PL35
GO:0044106	cellular amine metabolic process	8.7e-06	0.00014	B4F9J5 - C0P4T5 - B4FAC0 - B4FWI4 - B6UGK8 - B4F935 - B6SKN3 - B6U4D6 - B6TDT6 - B8A046 - B6UF55 - B4FR08
GO:0043436	oxoacid metabolic process	8e-06	0.00014	B4F9J5 - C0P4T5 - B4FAC0 - B4FWI4 - B6UGK8 - B4F935 - B6SKN3 - B6U4D6 - B4FQC6 - B6TDT6 - B8A046 - B6UF55 - B4FR08 - C0PL35
GO:0042180	cellular ketone metabolic process	8.8e-06	0.00014	B4F9J5 - C0P4T5 - B4FAC0 - B4FWI4 - B6UGK8 - B4F935 - B6SKN3 - B6U4D6 - B4FQC6 - B6TDT6 - B8A046 - B6UF55 - B4FR08 - C0PL35
GO:0044272	sulfur compound biosynthetic process	7.3e-06	0.00014	B6UF55 - Q8W4W3 - B6TDT6 - B4FR08 - B6SKN3
GO:0065003	macromolecular complex assembly	1.3e-05	0.00019	B6T0Q2 - B6SI29 - B6T3E9 - B4FMH5 - B4FDH5 - B6T3J3 - B6T1G5 - B4FIA6 - B6TJ90 - B6UH77 - B4FU52 - B4FSE9
GO:0022607	cellular component assembly	1.7e-05	0.00025	B6T0Q2 - B6SI29 - B6T3E9 - B4FMH5 - B4FDH5 - B6T3J3 - B6T1G5 - B4FIA6 - B6TJ90 - B6UH77 - B4FU52 - B4FSE9
GO:0043933	macromolecular complex subunit organization	2e-05	0.00028	B6T0Q2 - B6SI29 - B6T3E9 - B4FMH5 - B4FDH5 - B6T3J3 - B6T1G5 - B4FIA6 - B6TJ90 - B6UH77 - B4FU52 - B4FSE9
GO:0006520	cellular amino acid metabolic process	2.7e-05	0.00035	B4F9J5 - C0P4T5 - B4FWI4 - B6UGK8 - B4F935 - B6SKN3 - B6U4D6 - B6TDT6 - B8A046 - B6UF55 - B4FR08
GO:0044283	small molecule biosynthetic process	3e-05	0.00038	B4FR89 - B4FWI4 - B6UGK8 - B4FAC0 - Q8W4W3 - B6SKN3 - B4FQC6 - B6TDT6 - B6UF55 - B4FR08
GO:0009308	amine metabolic process	3.1e-05	0.00038	B4F9J5 - C0P4T5 - B4FAC0 - B4FWI4 - B6UGK8 - B4F935 - B6SKN3 - B6U4D6 - B6TDT6 - B8A046 - B6UF55 - B4FR08
GO:0006790	sulfur metabolic process	3.4e-05	0.00041	B6UF55 - Q8W4W3 - B6TDT6 - B4FR08 - B6SKN3
GO:0009309	amine biosynthetic process	4.3e-05	0.00049	B4FWI4 - B4FAC0 - B6UGK8 - B6SKN3 - B6TDT6 - B6UF55 - B4FR08
GO:0044085	cellular component biogenesis	5.9e-05	0.00065	B6T0Q2 - B6SI29 - B6T3E9 - B4FMH5 - B4FDH5 - B6T3J3 - B6T1G5 - B4FIA6 - B6TJ90 - B6UH77 - B4FU52 - B4FSE9
GO:0044248	cellular catabolic process	7.1e-05	0.00076	B4FZM9 - B6SIU1 - A5H8G4 - B6U4D6 - B4FQC6 - A5H452 - C0PFJ2 - C0PFF5 - P51059 - B8A046
GO:0034641	cellular nitrogen compound metabolic process	8.8e-05	0.00092	B4F9J5 - C0P4T5 - B4FAC0 - B4FWI4 - B6UGK8 - B4F935 - B6SKN3 - B6U4D6 - B6TDT6 - B8A046 - B6UF55 - B4FR08
GO:0042221	response to chemical stimulus	0.00016	0.0016	C0P3T3 - B4FHN3 - Q8W4W3 - A5H8G4 - B6T7B1 - B4FCI9 - A5H452 - B4FRD6 - B1A9R4
GO:0008652	cellular amino acid biosynthetic process	0.00023	0.0022	B4FWI4 - B6UGK8 - B6SKN3 - B6TDT6 - B6UF55 - B4FR08
GO:0009057	macromolecule catabolic process	0.00025	0.0024	B8A0Q3 - B4FS90 - B4FZM9 - B6SIU1 - B8A0S8 - B4FQC6 - C0P3K6 - C0PFF5 - B6TBA8
GO:0016043	cellular component organization	0.00044	0.0041	B6T0Q2 - B6SI29 - B6T3E9 - B4FMH5 - B4FDH5 - B6T3J3 - B6T1G5 - B4FIA6 - B6TJ90 - B6UH77 - B4FU52 - B4FSE9
GO:0044271	cellular nitrogen compound biosynthetic process	0.00068	0.0062	B4FWI4 - B4FAC0 - B6UGK8 - B6SKN3 - B6TDT6 - B6UF55 - B4FR08
Significant GO Categories for Proteins with High Abundance in Salt Stress, in Terms of Biological Process, obtained by SEA (p<0.01)
GO term	Term Description	p-value	FDR	Entries
GO:0055114	oxidation reduction	8.9e-09	2.1e-06	Q06XS2 - C0PJR9 - C0P9J6 - Q6JAH6 - B4FA06 - B6T5H6 - B4FYN6 - B6T7A4 - B6TVG1 - B6THU9 - B6TEX6 - P00333 - B4FY83 - Q8W0Q2 - B6UB73 - B8A0Q6 - B4F925 - B6SIR9 - C0PK55 - C0HHA6 - Q43274 - B4F8V5 - B6SHD3 - B6U9S6 - B6SK54 - B4FL28 - B4FNI0 - B6T3V1 - B1PEY4
GO:0009056	catabolic process	1.2e-08	2.1e-06	B6SHD3 - C4JBX2 - B6TGF0 - B4FNK1 - B6TBW4 - B8A0Q6 - B4F932 - B4FTS6 - B4FYN6 - B8A306 - B4FRQ7 - C4J2M5 - B4FIH9 - B6TRW8 - C0P7J4 - P26301 - B6TR38
GO:0042221	response to chemical stimulus	2.9e-08	3.3e-06	B6U9S6 - B6T3V1 - B4F9K0 - A3KLI0 - B7U627 - C4J477 - A3KLI1 - B4FNI0 - B6THU9 - C0HHA6 - Q6JAH6 - B4FA06 - B4FY83 - B6UB73
GO:0006414	translational elongation	3.9e-07	2.4e-05	B4FVB2 - B6SIG8 - B6SIL7 - B4FNM4 - B6THU5 - B4G1B3
GO:0009415	response to water	4.1e-07	2.4e-05	A3KLI0 - B7U627 - C4J477 - A3KLI1 - B4F9K0
GO:0009057	macromolecule catabolic process	4.3e-07	2.4e-05	B6SHD3 - B6TGF0 - B4FNK1 - B6TBW4 - B4F932 - B4FTS6 - B8A306 - B4FRQ7 - C4J2M5 - B4FIH9 - C0P7J4 - P26301 - B6TR38
GO:0006979	response to oxidative stress	1.5e-06	7.1e-05	B6U9S6 - B6T3V1 - B4FNI0 - B6THU9 - C0HHA6 - Q6JAH6 - B4FA06 - B4FY83 - B6UB73
GO:0044248	cellular catabolic process	4.3e-06	0.00018	B6SHD3 - C4JBX2 - B6TGF0 - B4FNK1 - B8A0Q6 - B4FYN6 - B8A306 - B4FRQ7 - C4J2M5 - B4FIH9 - B6TRW8 - P26301
GO:0045333	cellular respiration	1.8e-05	0.00066	C4JBX2 - B8A0Q6 - B4FYN6 - B6TEX6 - B6TRW8 - B4F8V5
GO:0006091	generation of precursor metabolites and energy	2e-05	0.00069	B6SHD3 - C4JBX2 - C0PK55 - B8A0Q6 - B4FYN6 - C4J2M5 - B4FS99 - B4F8V5 - B6TEX6 - B6TRW8 - P26301
GO:0008152	metabolic process	3.7e-05	0.0011	Q06XS2 - B6SIG8 - B6TR38 - C0P9J6 - Q43274 - B4F932 - B4FTS6 - B4F9G1 - B4FNL7 - B4FRQ7 - C0P7J4 - Q6JAH6 - B4FA06 - B6T5H6 - B4FZ29 - B4FVB2 - B6UB73 - Q43298 - B6T7C2 - B6SLI1 - B6SIG5 - B4F8V5 - B4FI68 - B6TAT4 - B6TVG1 - B4FX25 - B4FAD9 - C0PK55 - C0PBY7 - B6TEM6 - B6THU9 - B4FNK1 - B6T4E7 - B6TNF1 - C1K9J1 - Q9SWR9 - P00333 - B4FY83 - B6T916 - B4G1B3 - B6TRW8 - Q8W0Q2 - B6T7A4 - B6TGF0 - B6T…
GO:0015980	energy derivation by oxidation of organic compounds	6.1e-05	0.0017	C4JBX2 - B8A0Q6 - B4FYN6 - B6TEX6 - B6TRW8 - B4F8V5
GO:0006732	coenzyme metabolic process	7.7e-05	0.002	C4JBX2 - B8A0Q6 - B4FH88 - B4FYN6 - B4FIH9 - B6TRW8
GO:0045454	cell redox homeostasis	0.00017	0.0039	A5A5E7 - Q5EUE1 - Q5EUD6 - B4FXZ3 - Q4W1F7 - B6THT0
GO:0006412	translation	0.00017	0.0039	B6T7C2 - B6SIG8 - B4FVB2 - B6SLI1 - B6TRR4 - B6TAT4 - B6SIL7 - B6T4E7 - B4FNM4 - B6THU5 - B4FFZ7 - B6T831 - B4FB35 - B6SYD0 - B4FQK5 - B4G1B3
GO:0044281	small molecule metabolic process	0.00024	0.005	B6SHD3 - Q06XS2 - B6T7A4 - B4F9G1 - B5U8J9 - B4FK69 - B6TVG1 - C0HHC4 - B4FH88 - B4FS99 - C0PBY7 - B8A306 - B6TEM6 - C4J2M5 - B4FIH9 - Q9SWR9 - B4FZ29 - P26301 - B4F7V1 - B6SIL7
GO:0019725	cellular homeostasis	0.00025	0.005	A5A5E7 - Q5EUE1 - Q5EUD6 - B4FXZ3 - Q4W1F7 - B6THT0
GO:0016052	carbohydrate catabolic process	0.00029	0.0055	B6SHD3 - B6TR38 - B4FTS6 - B8A306 - C4J2M5 - B4FIH9 - P26301
GO:0044265	cellular macromolecule catabolic process	0.0005	0.0089	B6SHD3 - B6TGF0 - B4FNK1 - B8A306 - B4FRQ7 - C4J2M5 - B4FIH9 - P26301
